# Supplementary material for: Oxidative stress-regulatory role of miR-10b-5p in the diabetic human cornea revealed through integrated multi-omics analysis
Source: Diabetologia. 2025 Oct 20;69(1):198–213. doi: 10.1007/s00125-025-06558-5 (PMC12686106; doi:10.1007/s00125-025-06558-5)
Supplement: Supplementary file 2 — ESM Tables (XLSX 323 KB) [file 125_2025_6558_MOESM2_ESM.xlsx]

## Sheet: Supplementary Table S3
ESM Table S3
Transcriptomics_miR-10b_vs_miRMC_DE genes, p < 0.05
Row.names	baseMean	log2 FC miR-10b/miRC	pvalue	padj
ENSG00000266953.6_RP11-618P17.4	13.4311	-5.65901	0.00102819	0.00553455
ENSG00000254673.1_RP11-598P20.5	33.603	-4.2406	0.00920177	0.0334282
ENSG00000254553.1_RP1-27O5.3	6.18293	-3.84349	0.00767614	0.0287697
ENSG00000077274.8_CAPN6	7.52896	-3.60277	0.000137671	0.00102001
ENSG00000183856.10_IQGAP3	205.47	-3.57241	1.1e-06	1.59e-05
ENSG00000147082.17_CCNB3	13.9555	-3.43907	7.35e-07	1.11e-05
ENSG00000154839.9_SKA1	148.611	-3.39321	1.72e-09	5.03e-08
ENSG00000137960.5_GIPC2	30.1744	-3.3502	6.92e-05	0.000572319
ENSG00000158402.18_CDC25C	153.589	-3.2791	3.19e-06	4e-05
ENSG00000105141.5_CASP14	21.2044	-3.27123	1.81e-06	2.44e-05
ENSG00000102802.9_MEDAG	5.7494	-3.16147	0.0106878	0.0376959
ENSG00000258653.3_RP5-1021I20.4	17.1069	-2.94325	0.000554729	0.00330986
ENSG00000100078.3_PLA2G3	17.6046	-2.88398	3.71e-06	4.55e-05
ENSG00000138587.5_MNS1	14.2205	-2.70915	0.0015533	0.00779398
ENSG00000135519.6_KCNH3	9.89482	-2.61747	0.00480393	0.0197604
ENSG00000276476.2_LINC00540	4.35967	-2.60888	0.0144424	0.0479647
ENSG00000174371.16_EXO1	191.892	-2.58637	2.53e-13	1.51e-11
ENSG00000243444.7_PALM2	12.2159	-2.58233	9.47e-05	0.000747122
ENSG00000186185.13_KIF18B	181.312	-2.5776	1.51e-06	2.08e-05
ENSG00000011426.10_ANLN	1550.94	-2.56847	1.45e-16	1.39e-14
ENSG00000278272.1_HIST1H3C	15.6444	-2.54992	0.0016978	0.00842059
ENSG00000126787.12_DLGAP5	540.189	-2.52123	2.53e-08	5.65e-07
ENSG00000103426.12_CORO7-PAM16	146.923	-2.51291	0.000698559	0.00401645
ENSG00000101057.15_MYBL2	1025.6	-2.48581	6.88e-09	1.76e-07
ENSG00000145386.9_CCNA2	780.598	-2.40112	1.39e-08	3.32e-07
ENSG00000167550.10_RHEBL1	29.3247	-2.37431	4.68e-09	1.22e-07
ENSG00000051341.13_POLQ	106.183	-2.34927	1.53e-09	4.54e-08
ENSG00000105613.9_MAST1	12.7821	-2.31284	0.0054568	0.0218709
ENSG00000168685.14_IL7R	43.0407	-2.28553	3.01e-07	5.04e-06
ENSG00000171848.13_RRM2	1701.6	-2.26642	9.62e-08	1.85e-06
ENSG00000282558.1_PAPD7.2	33.3514	-2.23935	0.000140456	0.00103705
ENSG00000170312.15_CDK1	951.815	-2.23729	7.12e-08	1.42e-06
ENSG00000249967.1_RP11-548K23.11	9.66211	-2.22375	0.0132742	0.0449192
ENSG00000173253.14_DMRT2	10.8815	-2.22366	0.0110719	0.0387654
ENSG00000178999.12_AURKB	495.353	-2.20627	2.07e-06	2.74e-05
ENSG00000109805.9_NCAPG	552.822	-2.20625	3.89e-08	8.25e-07
ENSG00000257411.1_RP11-603J24.9	171.563	-2.19912	0.0118047	0.0408017
ENSG00000160408.14_ST6GALNAC6	1055.94	-2.19539	5.72e-67	2.86e-63
ENSG00000111206.12_FOXM1	628.918	-2.19525	1.21e-07	2.25e-06
ENSG00000085999.11_RAD54L	123.285	-2.18149	0.00016348	0.00118492
ENSG00000101447.13_FAM83D	702.684	-2.15957	9.64e-10	3e-08
ENSG00000148773.12_MKI67	635.868	-2.15522	1.24e-08	3.01e-07
ENSG00000143476.17_DTL	376.425	-2.15174	1.86e-05	0.000184014
ENSG00000165244.6_ZNF367	121.012	-2.14883	2.45e-09	6.85e-08
ENSG00000189057.10_FAM111B	167.469	-2.13677	2.36e-11	9.96e-10
ENSG00000047597.5_XK	12.788	-2.12683	0.00802485	0.0298532
ENSG00000171320.14_ESCO2	123.203	-2.12433	3.66e-08	7.9e-07
ENSG00000024526.16_DEPDC1	335.923	-2.11239	4.6e-07	7.42e-06
ENSG00000132561.13_MATN2	145.677	-2.10611	1.24e-08	2.99e-07
ENSG00000092853.13_CLSPN	126.916	-2.10599	0.000276968	0.00184867
ENSG00000112984.11_KIF20A	562.183	-2.09196	2.98e-06	3.77e-05
ENSG00000132185.16_FCRLA	11.5727	-2.08345	0.000829929	0.00463706
ENSG00000253304.1_TMEM200B	36.2126	-2.07748	0.003553	0.0153984
ENSG00000248323.5_LUCAT1	9.49914	-2.07661	0.00125314	0.00651878
ENSG00000089685.14_BIRC5	968.919	-2.07618	1.4e-06	1.94e-05
ENSG00000166851.14_PLK1	1261.67	-2.0702	9.15e-07	1.35e-05
ENSG00000142945.12_KIF2C	662.031	-2.0475	2.74e-07	4.63e-06
ENSG00000198771.10_RCSD1	132.199	-2.04545	0.0126647	0.0431974
ENSG00000221887.5_HMSD	9.99537	-2.0447	0.00879953	0.0322163
ENSG00000115163.14_CENPA	209.388	-2.03578	1.69e-05	0.000168262
ENSG00000165480.15_SKA3	335.505	-2.01822	9.79e-08	1.89e-06
ENSG00000100526.19_CDKN3	375.751	-2.01509	8.08e-06	8.99e-05
ENSG00000066279.16_ASPM	220.453	-2.01279	2.83e-09	7.83e-08
ENSG00000140459.17_CYP11A1	10.0422	-2.01257	0.00458894	0.0190377
ENSG00000198826.10_ARHGAP11A	375.258	-1.98399	5.56e-13	3.16e-11
ENSG00000072571.19_HMMR	333.836	-1.9834	6.68e-05	0.00055604
ENSG00000081181.7_ARG2	276.958	-1.9825	1.19e-20	2.04e-18
ENSG00000109674.3_NEIL3	136.438	-1.98197	1.62e-07	2.93e-06
ENSG00000105011.8_ASF1B	409.909	-1.979	3.13e-06	3.94e-05
ENSG00000186193.8_SAPCD2	357.229	-1.9593	6.17e-14	4.08e-12
ENSG00000112218.8_GPR63	26.7093	-1.95877	4.21e-05	0.000373143
ENSG00000135476.11_ESPL1	160.618	-1.95718	0.00103948	0.00557865
ENSG00000121152.9_NCAPH	287.421	-1.95366	2.69e-06	3.44e-05
ENSG00000152253.8_SPC25	115.826	-1.94495	1.38e-06	1.92e-05
ENSG00000129195.15_FAM64A	308.961	-1.93613	4.3e-06	5.2e-05
ENSG00000136895.18_GARNL3	24.6812	-1.91943	0.000293493	0.00193489
ENSG00000143228.12_NUF2	221.216	-1.91804	2.29e-05	0.000219774
ENSG00000127564.16_PKMYT1	621.869	-1.91538	5.81e-08	1.18e-06
ENSG00000050730.15_TNIP3	17.6459	-1.90927	0.00134097	0.0069039
ENSG00000198794.11_SCAMP5	29.3679	-1.8879	0.00102549	0.00552884
ENSG00000093009.9_CDC45	308.969	-1.8589	4.17e-10	1.42e-08
ENSG00000003137.8_CYP26B1	26.3008	-1.85765	0.000297844	0.00195723
ENSG00000117650.12_NEK2	252.51	-1.85269	3.66e-05	0.00033054
ENSG00000172716.16_SLFN11	140.633	-1.84642	2.71e-12	1.4e-10
ENSG00000076382.16_SPAG5	555.575	-1.84237	6.81e-05	0.000565556
ENSG00000164236.11_ANKRD33B	14.6145	-1.83718	0.0103919	0.0368863
ENSG00000140534.13_TICRR	99.8693	-1.83693	0.00497118	0.0203149
ENSG00000167900.11_TK1	1670.92	-1.83684	5.29e-06	6.18e-05
ENSG00000185697.16_MYBL1	28.4501	-1.83562	0.000387055	0.00243723
ENSG00000176390.11_CRLF3	526.412	-1.83542	2.98e-47	4.97e-44
ENSG00000100324.13_TAB1	220.178	-1.83489	9.05e-36	5.91e-33
ENSG00000171241.8_SHCBP1	362.503	-1.83358	4.67e-14	3.16e-12
ENSG00000075218.18_GTSE1	179.041	-1.83333	7.35e-08	1.46e-06
ENSG00000131747.14_TOP2A	1440.82	-1.8232	1.19e-06	1.7e-05
ENSG00000183287.13_CCBE1	123.117	-1.82185	0.00576355	0.0228021
ENSG00000075702.16_WDR62	123.298	-1.8151	2.23e-07	3.88e-06
ENSG00000168306.12_ACOX2	10.8172	-1.81462	0.00832451	0.0307093
ENSG00000065328.16_MCM10	265.926	-1.80883	0.00416803	0.0175929
ENSG00000174827.13_PDZK1	45.3505	-1.80386	1.15e-05	0.000121189
ENSG00000090889.11_KIF4A	299.718	-1.80378	1.31e-09	3.99e-08
ENSG00000139998.14_RAB15	48.3953	-1.80143	1.41e-08	3.36e-07
ENSG00000163808.16_KIF15	122.185	-1.79146	0.00536591	0.0215784
ENSG00000175063.16_UBE2C	868.123	-1.78852	5.01e-06	5.93e-05
ENSG00000196917.5_HCAR1	17.0985	-1.78815	0.00840135	0.0309699
ENSG00000138180.15_CEP55	575.178	-1.78617	2.92e-08	6.45e-07
ENSG00000012048.19_BRCA1	238.289	-1.78604	5.06e-11	2.01e-09
ENSG00000198901.13_PRC1	956.786	-1.78587	4.64e-06	5.54e-05
ENSG00000184661.13_CDCA2	367.637	-1.77407	1.76e-11	7.73e-10
ENSG00000021826.14_CPS1	176.652	-1.7694	1.84e-10	6.59e-09
ENSG00000168078.9_PBK	391.816	-1.76752	3.07e-06	3.87e-05
ENSG00000118193.11_KIF14	175.501	-1.76131	1.94e-08	4.45e-07
ENSG00000237649.7_KIFC1	234.624	-1.7564	1.78e-08	4.11e-07
ENSG00000135451.12_TROAP	201.833	-1.74282	2.52e-07	4.31e-06
ENSG00000094804.9_CDC6	618.279	-1.73328	4.95e-15	3.83e-13
ENSG00000162409.10_PRKAA2	72.7349	-1.73219	1.71e-10	6.22e-09
ENSG00000123485.11_HJURP	416.303	-1.72228	2.18e-06	2.86e-05
ENSG00000169607.12_CKAP2L	270.806	-1.71097	1.8e-08	4.15e-07
ENSG00000270141.3_TERC	8.02074	-1.70795	0.00812822	0.030163
ENSG00000117399.13_CDC20	1805.04	-1.69286	3.49e-06	4.32e-05
ENSG00000163577.7_EIF5A2	318.851	-1.69153	2.62e-35	1.64e-32
ENSG00000101542.9_CDH20	13.0819	-1.68679	0.000895977	0.00493428
ENSG00000156970.12_BUB1B	450.273	-1.68542	4.79e-11	1.91e-09
ENSG00000189409.12_MMP23B	21.0292	-1.68308	0.000619783	0.00363448
ENSG00000115884.10_SDC1	10762.2	-1.68169	2.07e-36	1.41e-33
ENSG00000051180.16_RAD51	258.125	-1.68024	8.31e-14	5.38e-12
ENSG00000138160.5_KIF11	486.609	-1.67936	7.99e-07	1.2e-05
ENSG00000119616.11_FCF1	256.641	-1.6643	3.61e-17	3.82e-15
ENSG00000047634.14_SCML1	133.089	-1.63583	3.36e-17	3.6e-15
ENSG00000167460.14_TPM4	17443.4	-1.60324	5.21e-73	7.82e-69
ENSG00000175305.16_CCNE2	103.036	-1.60037	3.52e-08	7.63e-07
ENSG00000137812.19_CASC5	105.64	-1.59521	5.64e-05	0.000481782
ENSG00000157456.7_CCNB2	648.667	-1.59441	5.93e-07	9.21e-06
ENSG00000186638.15_KIF24	75.1719	-1.58901	2.89e-05	0.000268398
ENSG00000170454.5_KRT75	183.341	-1.56962	1.21e-10	4.46e-09
ENSG00000124575.6_HIST1H1D	94.875	-1.56754	0.000157693	0.00114851
ENSG00000197467.13_COL13A1	50.2705	-1.56273	6.58e-05	0.000548973
ENSG00000129173.12_E2F8	70.7522	-1.56246	0.000192365	0.00136852
ENSG00000085788.13_DDHD2	1240.25	-1.55894	2.18e-41	2.18e-38
ENSG00000185624.14_P4HB	14017	-1.55691	9.35e-31	4.01e-28
ENSG00000092470.11_WDR76	101.268	-1.55303	1.02e-05	0.000108847
ENSG00000137804.12_NUSAP1	777.271	-1.54648	2.04e-06	2.71e-05
ENSG00000138111.14_TMEM180	80.2174	-1.5454	2.11e-08	4.79e-07
ENSG00000169679.14_BUB1	456.513	-1.54442	0.000462123	0.00283388
ENSG00000142619.4_PADI3	31.7899	-1.54386	0.000317163	0.00206108
ENSG00000118777.10_ABCG2	73.4016	-1.54008	5.01e-06	5.93e-05
ENSG00000080986.12_NDC80	393.736	-1.53379	5.24e-05	0.000451577
ENSG00000141968.7_VAV1	130.887	-1.53187	1.08e-05	0.000114794
ENSG00000088325.15_TPX2	1561.28	-1.53103	1.19e-08	2.9e-07
ENSG00000112742.9_TTK	352.248	-1.52191	6.12e-08	1.24e-06
ENSG00000117676.13_RPS6KA1	3430.17	-1.51884	8.72e-47	1.19e-43
ENSG00000263513.5_FAM72C	52.5395	-1.51817	0.00146621	0.00742148
ENSG00000138395.14_CDK15	13.7857	-1.51769	0.00900774	0.0328508
ENSG00000119771.14_KLHL29	330.765	-1.51224	1.27e-29	5.15e-27
ENSG00000276043.4_UHRF1	1223.45	-1.50152	4.4e-14	2.99e-12
ENSG00000146410.11_MTFR2	107.113	-1.49682	3.7e-06	4.55e-05
ENSG00000131470.14_PSMC3IP	83.7136	-1.49565	1.44e-06	2.01e-05
ENSG00000125144.13_MT1G	272.9	-1.4932	3.85e-08	8.18e-07
ENSG00000161939.18_RNASEK-C17orf49	25.3265	-1.49239	0.010225	0.0363885
ENSG00000161888.11_SPC24	125.711	-1.49179	0.000235827	0.00162015
ENSG00000056558.10_TRAF1	52.3282	-1.49075	0.000267234	0.00179406
ENSG00000163464.7_CXCR1	50.8978	-1.48526	0.00054677	0.00327277
ENSG00000109255.11_NMU	224.039	-1.48398	1.12e-10	4.2e-09
ENSG00000162368.13_CMPK1	3073.75	-1.47779	2.49e-40	2.34e-37
ENSG00000099960.12_SLC7A4	24.6493	-1.46826	0.00015852	0.0011523
ENSG00000166228.8_PCBD1	531.387	-1.46798	1.48e-17	1.69e-15
ENSG00000168077.13_SCARA3	755.032	-1.46715	4.2e-19	5.9e-17
ENSG00000162600.11_OMA1	323.685	-1.45581	1.62e-19	2.46e-17
ENSG00000099957.16_P2RX6	16.8852	-1.45011	0.00926952	0.0336093
ENSG00000107859.9_PITX3	74.8566	-1.44541	1.14e-06	1.63e-05
ENSG00000182674.5_KCNB2	20.7852	-1.43773	0.00271294	0.0123538
ENSG00000080839.11_RBL1	192.731	-1.43641	5.97e-08	1.21e-06
ENSG00000013810.18_TACC3	650.708	-1.43483	2.94e-05	0.000272502
ENSG00000129932.7_DOHH	654.639	-1.4285	1.49e-28	5.6e-26
ENSG00000129810.14_SGOL1	114.251	-1.42602	3.63e-05	0.00032798
ENSG00000127329.14_PTPRB	160.206	-1.42522	2e-08	4.59e-07
ENSG00000130635.15_COL5A1	31.5417	-1.42286	0.010497	0.0371801
ENSG00000143815.14_LBR	1037.82	-1.42035	1.29e-46	1.62e-43
ENSG00000146281.5_PM20D2	232.735	-1.41106	1.8e-12	9.44e-11
ENSG00000184357.4_HIST1H1B	49.8942	-1.41011	0.00276953	0.0125693
ENSG00000259030.6_FPGT-TNNI3K	15.9679	-1.40316	0.00822651	0.030475
ENSG00000172379.18_ARNT2	33.4847	-1.40283	0.000342423	0.00220142
ENSG00000134109.10_EDEM1	1801.52	-1.40198	5.38e-35	3.23e-32
ENSG00000165490.12_DDIAS	186.972	-1.40005	5.56e-07	8.73e-06
ENSG00000187741.14_FANCA	218.765	-1.39908	3.92e-07	6.45e-06
ENSG00000146670.9_CDCA5	437.905	-1.39787	2.12e-08	4.81e-07
ENSG00000184792.15_OSBP2	243.178	-1.39505	6.29e-13	3.51e-11
ENSG00000198754.5_OXCT2	17.6717	-1.38768	0.00977589	0.0350643
ENSG00000101842.13_VSIG1	18.3039	-1.38326	0.0130559	0.0443506
ENSG00000131620.17_ANO1	860.14	-1.37734	1.33e-16	1.28e-14
ENSG00000139985.6_ADAM21	15.0226	-1.365	0.0139221	0.0466807
ENSG00000114739.13_ACVR2B	51.8734	-1.36318	1.91e-05	0.000188254
ENSG00000124610.4_HIST1H1A	25.1161	-1.36039	0.00510444	0.0207185
ENSG00000119862.12_LGALSL	444.616	-1.35722	3.03e-17	3.3e-15
ENSG00000103888.15_CEMIP	42.5857	-1.35483	0.000751348	0.00427576
ENSG00000182578.13_CSF1R	21.12	-1.35269	0.0121349	0.0417412
ENSG00000259288.5_BUB1B-PAK6	270.643	-1.35264	0.00824323	0.0304994
ENSG00000224259.5_LINC01133	37.4007	-1.35263	0.000183345	0.00131305
ENSG00000175772.10_LINC01106	22.1062	-1.35178	0.013848	0.0464735
ENSG00000054219.10_LY75	243.007	-1.35011	1.72e-10	6.24e-09
ENSG00000154319.14_FAM167A	234.254	-1.35008	2.04e-08	4.66e-07
ENSG00000139734.17_DIAPH3	297.087	-1.34708	2.37e-10	8.32e-09
ENSG00000142731.10_PLK4	230.713	-1.3466	3.69e-08	7.95e-07
ENSG00000068831.18_RASGRP2	14.061	-1.33694	0.00679867	0.0260551
ENSG00000178075.19_GRAMD1C	63.1227	-1.33121	4.42e-05	0.000388319
ENSG00000276077.4_CH507-254M2.2	97.375	-1.32218	3.34e-05	0.000305362
ENSG00000121211.7_MND1	48.9002	-1.31619	0.000404977	0.00253309
ENSG00000064300.8_NGFR	357.214	-1.31612	0.00218305	0.0103521
ENSG00000129521.13_EGLN3	192.453	-1.31564	6.13e-11	2.4e-09
ENSG00000154734.14_ADAMTS1	2483.11	-1.315	2.76e-17	3.03e-15
ENSG00000241978.9_AKAP2	1922.39	-1.31451	8.49e-38	6.71e-35
ENSG00000259112.1_NDUFC2-KCTD14	118.497	-1.31388	0.00166439	0.00827436
ENSG00000167767.13_KRT80	2860.11	-1.31354	8.22e-14	5.34e-12
ENSG00000139618.14_BRCA2	134.805	-1.3134	1.1e-05	0.000115768
ENSG00000100629.16_CEP128	108.43	-1.31329	1.13e-07	2.12e-06
ENSG00000133808.4_MICALCL	152.812	-1.31296	1.6e-11	7.13e-10
ENSG00000204262.11_COL5A2	172.712	-1.30778	2.51e-08	5.62e-07
ENSG00000271601.3_LIX1L	349.88	-1.30523	4.96e-18	6.16e-16
ENSG00000144045.13_DQX1	19.9435	-1.30451	0.00495529	0.0202627
ENSG00000115556.13_PLCD4	126.208	-1.3035	3.95e-10	1.35e-08
ENSG00000067798.13_NAV3	80.2899	-1.30318	0.000133394	0.000991246
ENSG00000145824.12_CXCL14	182.277	-1.30296	2.62e-07	4.45e-06
ENSG00000144455.13_SUMF1	988.167	-1.30264	4.18e-19	5.9e-17
ENSG00000117143.13_UAP1	2844.33	-1.30205	5.26e-26	1.58e-23
ENSG00000125249.6_RAP2A	560.722	-1.29325	8.7e-21	1.52e-18
ENSG00000088726.15_TMEM40	1885.17	-1.28902	1.58e-21	3e-19
ENSG00000267316.5_RP11-879F14.3	14.1261	-1.289	0.00437577	0.0183
ENSG00000163531.15_NFASC	25.0053	-1.28872	0.00258137	0.0118662
ENSG00000133466.13_C1QTNF6	89.3382	-1.2886	9.9e-09	2.43e-07
ENSG00000128510.10_CPA4	219.054	-1.28464	4.61e-07	7.44e-06
ENSG00000158169.11_FANCC	158.534	-1.28344	1.5e-10	5.5e-09
ENSG00000117724.12_CENPF	653.013	-1.28274	0.000769119	0.00435708
ENSG00000189120.4_SP6	63.1713	-1.28013	0.000233924	0.00160855
ENSG00000139514.12_SLC7A1	1337.27	-1.27922	1.5e-19	2.3e-17
ENSG00000015171.18_ZMYND11	898.451	-1.27618	1.33e-39	1.11e-36
ENSG00000136244.11_IL6	96.0242	-1.2753	0.000899186	0.00495014
ENSG00000040199.18_PHLPP2	166.229	-1.27514	1.5e-09	4.48e-08
ENSG00000238266.1_LINC00707	46.4336	-1.27503	3.1e-05	0.000286372
ENSG00000185900.9_POMK	67.8655	-1.27247	6.3e-06	7.2e-05
ENSG00000186871.6_ERCC6L	122.246	-1.27083	5.51e-07	8.66e-06
ENSG00000049249.8_TNFRSF9	29.7241	-1.27016	0.0027703	0.0125693
ENSG00000103044.10_HAS3	596.943	-1.26423	6.26e-11	2.45e-09
ENSG00000042286.14_AIFM2	412.501	-1.26364	8.93e-18	1.03e-15
ENSG00000120885.19_CLU	1426.81	-1.26348	1.37e-15	1.15e-13
ENSG00000117899.10_MESDC2	1535.21	-1.25971	8.69e-35	5.02e-32
ENSG00000180537.12_RNF182	25.7529	-1.25965	0.00829188	0.0306279
ENSG00000109084.13_TMEM97	471.245	-1.25922	4.42e-13	2.53e-11
ENSG00000198729.4_PPP1R14C	2046.63	-1.24982	3.52e-21	6.37e-19
ENSG00000111665.11_CDCA3	241.67	-1.24796	8.08e-06	8.99e-05
ENSG00000085840.12_ORC1	148.681	-1.24578	0.000212945	0.00148814
ENSG00000123080.10_CDKN2C	60.1975	-1.23845	0.00609648	0.0238554
ENSG00000142623.9_PADI1	31.0648	-1.23339	0.000117897	0.000896496
ENSG00000265107.2_GJA5	105.341	-1.23197	7.59e-05	0.000619288
ENSG00000157470.11_FAM81A	53.2923	-1.22943	0.00423461	0.0178188
ENSG00000255398.2_HCAR3	653.401	-1.22695	0.000129358	0.000966758
ENSG00000188158.14_NHS	140.289	-1.22692	9.12e-06	9.98e-05
ENSG00000140525.17_FANCI	766.436	-1.22477	1.99e-11	8.6e-10
ENSG00000111247.14_RAD51AP1	193.672	-1.22271	5.27e-06	6.17e-05
ENSG00000092295.11_TGM1	234.764	-1.22271	3.02e-05	0.000279453
ENSG00000158158.11_CNNM4	254.988	-1.22177	7.91e-13	4.32e-11
ENSG00000134222.16_PSRC1	163.265	-1.22144	0.0131048	0.0444765
ENSG00000156802.12_ATAD2	555.875	-1.21975	3.38e-11	1.38e-09
ENSG00000109854.13_HTATIP2	1153.3	-1.2152	7.43e-59	1.86e-55
ENSG00000147576.15_ADHFE1	31.9141	-1.21491	0.0059503	0.0234299
ENSG00000100162.14_CENPM	205.887	-1.21141	2.32e-05	0.000221485
ENSG00000197641.11_SERPINB13	143.885	-1.21085	0.000126359	0.000948353
ENSG00000120942.13_UBIAD1	519.937	-1.2099	1.22e-39	1.08e-36
ENSG00000167165.18_UGT1A6	319.111	-1.20828	3.63e-07	5.99e-06
ENSG00000143850.12_PLEKHA6	145.564	-1.20566	5.46e-07	8.59e-06
ENSG00000134690.10_CDCA8	498.558	-1.20526	7.36e-07	1.11e-05
ENSG00000183876.8_ARSI	605.965	-1.20338	2.52e-15	2.06e-13
ENSG00000158163.14_DZIP1L	33.7756	-1.20233	0.0125058	0.0427331
ENSG00000122952.16_ZWINT	641.308	-1.19952	6.31e-09	1.62e-07
ENSG00000100479.12_POLE2	97.194	-1.19721	5.27e-05	0.000454058
ENSG00000105991.7_HOXA1	26.4961	-1.19557	0.000904479	0.00497563
ENSG00000121621.6_KIF18A	175.641	-1.19534	0.000435771	0.00269539
ENSG00000144554.10_FANCD2	171.536	-1.1951	2.18e-05	0.000210111
ENSG00000172548.14_NIPAL4	799.117	-1.19436	7.09e-10	2.26e-08
ENSG00000265763.3_ZNF488	96.8517	-1.19236	0.000300841	0.00197294
ENSG00000197147.12_LRRC8B	167.051	-1.18823	8.43e-07	1.25e-05
ENSG00000113368.11_LMNB1	103.857	-1.18442	0.00382547	0.0163585
ENSG00000237289.9_CKMT1B	735.324	-1.18395	2.15e-14	1.53e-12
ENSG00000077684.15_JADE1	167.594	-1.17383	5.39e-08	1.11e-06
ENSG00000095303.14_PTGS1	286.129	-1.17313	2.83e-05	0.000263765
ENSG00000091128.12_LAMB4	136.029	-1.17306	1.09e-06	1.58e-05
ENSG00000023909.9_GCLM	954.829	-1.1717	3.59e-31	1.59e-28
ENSG00000133816.13_MICAL2	1972.26	-1.17002	1.45e-20	2.44e-18
ENSG00000158825.5_CDA	204.667	-1.16913	9.17e-06	0.000100192
ENSG00000185090.14_MANEAL	27.3795	-1.16389	0.000971844	0.00529002
ENSG00000136159.3_NUDT15	798.839	-1.16251	6.83e-20	1.08e-17
ENSG00000167080.8_B4GALNT2	38.3591	-1.16144	0.00345886	0.0150578
ENSG00000101412.12_E2F1	161.354	-1.15685	0.000290772	0.00191864
ENSG00000128923.10_FAM63B	548.491	-1.15683	6.31e-14	4.16e-12
ENSG00000111331.12_OAS3	1051.47	-1.15574	2.09e-31	9.8e-29
ENSG00000134013.15_LOXL2	2978.37	-1.15534	9.36e-07	1.37e-05
ENSG00000188917.14_TRMT2B	264.614	-1.15499	8.06e-12	3.85e-10
ENSG00000176092.13_AIM1L	866.381	-1.15444	1.58e-13	9.78e-12
ENSG00000174749.5_C4orf32	277.665	-1.15335	3.62e-09	9.71e-08
ENSG00000095587.8_TLL2	201.922	-1.14995	1.73e-06	2.34e-05
ENSG00000107719.8_PALD1	103.885	-1.14722	0.000372203	0.00235922
ENSG00000164976.8_KIAA1161	399.721	-1.14618	7.66e-16	6.73e-14
ENSG00000147100.9_SLC16A2	1852.87	-1.1454	6.74e-12	3.29e-10
ENSG00000173083.14_HPSE	88.0863	-1.1451	0.000210991	0.00147723
ENSG00000248672.5_LY75-CD302	135.816	-1.14361	1.19e-07	2.22e-06
ENSG00000187951.10_ARHGAP11B	62.1836	-1.1427	0.00191204	0.00928385
ENSG00000117791.15_MARC2	60.0499	-1.13735	0.00021624	0.00150765
ENSG00000163444.11_TMEM183A	1734.43	-1.13582	2.02e-44	2.17e-41
ENSG00000138778.11_CENPE	241.55	-1.13495	4.14e-05	0.000367332
ENSG00000137802.13_MAPKBP1	890.668	-1.13449	5.03e-16	4.52e-14
ENSG00000109189.12_USP46	747.895	-1.1337	1.1e-19	1.7e-17
ENSG00000182263.13_FIGN	56.9803	-1.13262	0.000115249	0.000880819
ENSG00000171587.14_DSCAM	87.2062	-1.13204	0.000337717	0.00217582
ENSG00000143970.16_ASXL2	406.73	-1.13169	3.12e-11	1.28e-09
ENSG00000178462.11_TUBAL3	39.5448	-1.13021	0.00196277	0.00946896
ENSG00000225383.6_SFTA1P	125.547	-1.12933	4.05e-07	6.61e-06
ENSG00000164291.16_ARSK	241.46	-1.12871	3.56e-11	1.45e-09
ENSG00000131153.8_GINS2	321.147	-1.12727	4.43e-06	5.33e-05
ENSG00000020577.13_SAMD4A	164.77	-1.12613	1.35e-08	3.24e-07
ENSG00000176208.8_ATAD5	80.6494	-1.12116	0.000102213	0.000797419
ENSG00000119397.16_CNTRL	197.345	-1.11995	7.15e-06	8.07e-05
ENSG00000213906.9_LTB4R2	71.2894	-1.11842	0.00016833	0.00121596
ENSG00000111696.11_NT5DC3	684.545	-1.1156	5.54e-17	5.62e-15
ENSG00000165304.7_MELK	668.384	-1.11343	3.07e-10	1.06e-08
ENSG00000114529.12_C3orf52	604.911	-1.11221	3.19e-21	5.83e-19
ENSG00000173805.15_HAP1	51.2442	-1.11216	6.19e-05	0.000522692
ENSG00000171631.14_P2RY6	281.648	-1.11002	4.75e-06	5.65e-05
ENSG00000163539.15_CLASP2	971.858	-1.10991	1.14e-24	3.18e-22
ENSG00000158806.13_NPM2	21.5169	-1.10872	0.0148389	0.0490429
ENSG00000113810.15_SMC4	595.833	-1.10752	0.000408476	0.00254967
ENSG00000146918.19_NCAPG2	603.783	-1.10587	4.1e-07	6.67e-06
ENSG00000204160.11_ZDHHC18	330.674	-1.10529	1.65e-13	1.02e-11
ENSG00000035499.12_DEPDC1B	251.411	-1.10526	0.000113076	0.000868191
ENSG00000168067.11_MAP4K2	386.223	-1.10494	8.81e-15	6.58e-13
ENSG00000115902.10_SLC1A4	661.274	-1.1019	0.00047623	0.00291325
ENSG00000122642.10_FKBP9	1815.14	-1.10046	7.66e-15	5.78e-13
ENSG00000205426.10_KRT81	1952.75	-1.10031	0.000273983	0.001832
ENSG00000114302.15_PRKAR2A	903.94	-1.09857	1.2e-16	1.16e-14
ENSG00000099875.14_MKNK2	2912.24	-1.0978	4.57e-24	1.18e-21
ENSG00000100523.14_DDHD1	176.586	-1.09743	6.57e-10	2.12e-08
ENSG00000131381.12_RBSN	657.075	-1.09538	3.55e-23	8.46e-21
ENSG00000240303.7_ACAD11	321.826	-1.09521	6.07e-13	3.4e-11
ENSG00000137807.13_KIF23	705.453	-1.09514	5.1e-10	1.7e-08
ENSG00000171992.12_SYNPO	213.874	-1.08709	6.33e-15	4.82e-13
ENSG00000166803.10_KIAA0101	332.016	-1.08699	2.27e-06	2.96e-05
ENSG00000177084.16_POLE	437.662	-1.08477	4.29e-08	9.01e-07
ENSG00000100297.15_MCM5	1113.51	-1.08203	4.33e-08	9.07e-07
ENSG00000132164.9_SLC6A11	46.4965	-1.08073	0.013934	0.0466892
ENSG00000082397.15_EPB41L3	133.93	-1.0797	2.86e-06	3.64e-05
ENSG00000196584.2_XRCC2	58.9703	-1.07743	0.00872166	0.031978
ENSG00000131711.14_MAP1B	348.149	-1.07626	2.28e-06	2.97e-05
ENSG00000005189.19_AC004381.6	70.8091	-1.07126	0.00189613	0.00922154
ENSG00000111602.11_TIMELESS	544.375	-1.07065	7.37e-07	1.11e-05
ENSG00000100490.9_CDKL1	56.3517	-1.06943	7.21e-05	0.000592491
ENSG00000117016.9_RIMS3	60.328	-1.06709	0.000596993	0.00352008
ENSG00000079215.13_SLC1A3	299.331	-1.06673	4.75e-06	5.65e-05
ENSG00000169372.12_CRADD	244.651	-1.06497	1.1e-15	9.42e-14
ENSG00000106799.12_TGFBR1	1179.25	-1.06225	1.5e-22	3.22e-20
ENSG00000161692.17_DBF4B	58.6669	-1.05929	0.000204735	0.0014388
ENSG00000179826.6_MRGPRX3	37.9223	-1.05744	0.00783015	0.0292302
ENSG00000100242.15_SUN2	2287.48	-1.05661	9.89e-20	1.55e-17
ENSG00000110172.11_CHORDC1	994.556	-1.05437	1.35e-10	4.97e-09
ENSG00000122966.13_CIT	153.384	-1.0525	0.00322261	0.0142219
ENSG00000111674.8_ENO2	179.528	-1.05053	2.46e-06	3.17e-05
ENSG00000104147.8_OIP5	140.423	-1.04503	0.000389032	0.00244763
ENSG00000100246.12_DNAL4	306.829	-1.04483	2.33e-10	8.23e-09
ENSG00000136982.5_DSCC1	85.3103	-1.04381	0.00041623	0.00259483
ENSG00000008324.10_SS18L2	502.358	-1.04316	4.44e-15	3.46e-13
ENSG00000087301.8_TXNDC16	77.3879	-1.04239	0.000125179	0.00094044
ENSG00000141480.17_ARRB2	157.898	-1.04019	1.67e-06	2.26e-05
ENSG00000165891.15_E2F7	570.988	-1.03618	1.3e-13	8.18e-12
ENSG00000136122.15_BORA	280.552	-1.03475	9.14e-08	1.77e-06
ENSG00000169629.11_RGPD8	143.639	-1.03228	5.63e-05	0.000481464
ENSG00000166508.17_MCM7	2148.56	-1.02858	0.000272248	0.00182121
ENSG00000197296.5_FITM2	173.769	-1.02422	2.68e-08	5.94e-07
ENSG00000172059.10_KLF11	276.067	-1.02218	1.62e-12	8.55e-11
ENSG00000151718.15_WWC2	555.849	-1.02145	1.83e-19	2.74e-17
ENSG00000164430.15_MB21D1	99.2102	-1.01943	0.00495394	0.0202627
ENSG00000114520.10_SNX4	897.691	-1.01885	7.16e-27	2.29e-24
ENSG00000162723.9_SLAMF9	48.3051	-1.01729	0.00428344	0.017989
ENSG00000137310.11_TCF19	318.568	-1.01479	0.00817135	0.0303081
ENSG00000184557.4_SOCS3	362.321	-1.01464	1.83e-10	6.58e-09
ENSG00000105810.9_CDK6	2116.76	-1.01184	6.14e-19	8.54e-17
ENSG00000146592.16_CREB5	112.82	-1.00837	4.56e-09	1.2e-07
ENSG00000115687.13_PASK	115.539	-1.00014	0.0038767	0.0165492
ENSG00000088543.14_C3orf18	69.8302	-0.999927	6.85e-06	7.75e-05
ENSG00000187094.11_CCK	53.3125	-0.997111	0.00133022	0.0068509
ENSG00000105866.13_SP4	67.2205	-0.996443	6.27e-05	0.000528277
ENSG00000158246.7_FAM46B	758.573	-0.995252	3.76e-14	2.58e-12
ENSG00000234155.1_RP11-30P6.6	36.1426	-0.989839	0.00644365	0.024941
ENSG00000166833.19_NAV2	415.842	-0.989655	3.2e-10	1.11e-08
ENSG00000006459.10_KDM7A	90.9372	-0.986953	5.85e-07	9.11e-06
ENSG00000144476.5_ACKR3	1210.44	-0.986127	4.41e-15	3.45e-13
ENSG00000159259.7_CHAF1B	238.528	-0.985419	1.48e-05	0.000150683
ENSG00000198331.10_HYLS1	173.439	-0.98501	2.88e-06	3.66e-05
ENSG00000100504.16_PYGL	4726.9	-0.983354	1.96e-20	3.23e-18
ENSG00000069869.15_NEDD4	1060.5	-0.98244	5.8e-29	2.29e-26
ENSG00000076003.4_MCM6	551.151	-0.982165	5.01e-06	5.93e-05
ENSG00000149300.9_C11orf52	55.1609	-0.981404	0.00336898	0.0147165
ENSG00000259527.2_LINC00052	44.8105	-0.977483	0.00705173	0.0268244
ENSG00000121281.12_ADCY7	551.979	-0.975488	4.68e-12	2.35e-10
ENSG00000012983.11_MAP4K5	1406.99	-0.971511	9.37e-19	1.28e-16
ENSG00000164400.5_CSF2	249.052	-0.971113	7.54e-05	0.000615693
ENSG00000143458.11_GABPB2	168.67	-0.970666	7.52e-10	2.39e-08
ENSG00000147036.11_LANCL3	33.455	-0.968059	0.00990861	0.0354557
ENSG00000004660.14_CAMKK1	80.8114	-0.966449	0.000167626	0.00121204
ENSG00000119711.12_ALDH6A1	388.061	-0.963889	7.83e-17	7.84e-15
ENSG00000182782.7_HCAR2	1016.83	-0.963793	2.28e-06	2.97e-05
ENSG00000162104.9_ADCY9	161.974	-0.963025	2.08e-09	5.94e-08
ENSG00000099219.13_ERMP1	876.432	-0.96089	1.49e-11	6.65e-10
ENSG00000196911.9_KPNA5	130.858	-0.957656	1.97e-05	0.000192018
ENSG00000196083.9_IL1RAP	675.665	-0.9544	4.17e-13	2.4e-11
ENSG00000204540.10_PSORS1C1	69.4431	-0.953997	9.56e-05	0.00075255
ENSG00000187498.14_COL4A1	742.105	-0.948738	6.79e-14	4.45e-12
ENSG00000164197.11_RNF180	88.8896	-0.947297	5.51e-05	0.000472939
ENSG00000197299.10_BLM	144.41	-0.946276	0.00220214	0.0104327
ENSG00000115365.11_LANCL1	1415.27	-0.946045	1.67e-33	8.93e-31
ENSG00000164649.19_CDCA7L	662.459	-0.945323	1.74e-07	3.1e-06
ENSG00000133121.20_STARD13	248.485	-0.9427	9.34e-07	1.37e-05
ENSG00000179598.5_PLD6	91.8656	-0.940777	0.000202226	0.00142509
ENSG00000132475.8_H3F3B	15146.2	-0.940211	2.05e-23	4.96e-21
ENSG00000171462.14_DLK2	396.028	-0.935221	1.83e-07	3.24e-06
ENSG00000144354.13_CDCA7	291.895	-0.933758	0.000168047	0.0012145
ENSG00000123219.12_CENPK	191.113	-0.93358	0.00106328	0.00568878
ENSG00000100116.16_GCAT	562.932	-0.930224	1.85e-07	3.26e-06
ENSG00000102384.13_CENPI	57.3125	-0.929415	0.00589577	0.0232396
ENSG00000160447.6_PKN3	103.219	-0.928606	0.00472523	0.0194848
ENSG00000119408.16_NEK6	1104.65	-0.927643	2.94e-12	1.51e-10
ENSG00000146054.17_TRIM7	339.579	-0.927041	1.71e-10	6.22e-09
ENSG00000054690.13_PLEKHH1	96.5487	-0.92654	1.58e-06	2.16e-05
ENSG00000174839.12_DENND6A	339.854	-0.926328	5.72e-15	4.4e-13
ENSG00000162063.12_CCNF	723.296	-0.926009	4.84e-07	7.78e-06
ENSG00000164104.11_HMGB2	1022.34	-0.925676	4.68e-06	5.58e-05
ENSG00000113396.12_SLC27A6	96.175	-0.92544	0.000131151	0.000977968
ENSG00000232810.3_TNF	118.192	-0.925039	0.00184375	0.00901934
ENSG00000183864.4_TOB2	1291.94	-0.918511	1.13e-22	2.49e-20
ENSG00000105486.13_LIG1	602.647	-0.916581	1.51e-08	3.55e-07
ENSG00000156298.12_TSPAN7	33.5541	-0.916246	0.00718977	0.0272666
ENSG00000108669.16_CYTH1	1109.06	-0.914514	5.25e-17	5.36e-15
ENSG00000138279.15_ANXA7	4116.41	-0.914468	9.16e-30	3.82e-27
ENSG00000138190.16_EXOC6	181.871	-0.912729	7.53e-06	8.47e-05
ENSG00000128607.13_KLHDC10	309.968	-0.911413	4.19e-11	1.68e-09
ENSG00000177602.5_GSG2	71.1964	-0.910767	0.000781238	0.00441076
ENSG00000164087.7_POC1A	271.749	-0.910626	4.11e-06	4.99e-05
ENSG00000144681.10_STAC	413.827	-0.909976	3.42e-07	5.67e-06
ENSG00000163535.17_SGOL2	255.457	-0.909572	0.000184661	0.00132122
ENSG00000135636.13_DYSF	463.664	-0.907155	3.79e-05	0.000340812
ENSG00000221968.8_FADS3	2373.36	-0.907001	1.3e-23	3.26e-21
ENSG00000178761.14_FAM219B	877.291	-0.906883	2.89e-09	7.96e-08
ENSG00000189337.15_KAZN	453.965	-0.90614	2e-15	1.65e-13
ENSG00000092140.14_G2E3	659.478	-0.905476	4.46e-07	7.22e-06
ENSG00000170684.8_ZNF296	142.116	-0.905033	2.86e-05	0.000266124
ENSG00000089250.18_NOS1	91.73	-0.903987	0.00282551	0.0127812
ENSG00000125319.14_C17orf53	131.637	-0.903308	0.00188181	0.00916671
ENSG00000107679.14_PLEKHA1	1330.28	-0.902455	9.31e-25	2.69e-22
ENSG00000132613.14_MTSS1L	84.5549	-0.901837	0.000130929	0.000976798
ENSG00000082497.11_SERTAD4	227.416	-0.901766	3.81e-07	6.28e-06
ENSG00000168298.5_HIST1H1E	258.628	-0.90083	6.32e-06	7.22e-05
ENSG00000138346.14_DNA2	110.972	-0.897675	0.00242244	0.0112877
ENSG00000143801.16_PSEN2	447.359	-0.897564	2.09e-09	5.95e-08
ENSG00000197905.8_TEAD4	189.724	-0.896178	3.41e-07	5.66e-06
ENSG00000167378.8_IRGQ	874.62	-0.893758	1.52e-17	1.72e-15
ENSG00000112414.14_ADGRG6	349.537	-0.893339	1.24e-13	7.83e-12
ENSG00000280798.1_LINC00294	47.451	-0.893267	0.00044095	0.00272294
ENSG00000170264.12_FAM161A	41.8995	-0.892361	0.0109555	0.0384237
ENSG00000138182.14_KIF20B	304.659	-0.891985	3.7e-08	7.95e-07
ENSG00000086015.20_MAST2	939.432	-0.891679	7.53e-09	1.9e-07
ENSG00000141449.14_GREB1L	64.5793	-0.891177	0.00605061	0.0237315
ENSG00000134871.17_COL4A2	3187.07	-0.890833	2.55e-12	1.32e-10
ENSG00000185442.12_FAM174B	63.4816	-0.890602	0.0110899	0.0387952
ENSG00000162976.12_PQLC3	343.457	-0.889316	1.87e-11	8.15e-10
ENSG00000161800.12_RACGAP1	904.309	-0.887805	2.67e-07	4.53e-06
ENSG00000165025.14_SYK	539.674	-0.887749	8.33e-10	2.63e-08
ENSG00000164542.12_KIAA0895	131.837	-0.887539	2.23e-05	0.000215287
ENSG00000137642.12_SORL1	1858.37	-0.887513	6.11e-10	1.98e-08
ENSG00000163840.9_DTX3L	1134.67	-0.885718	3.57e-28	1.31e-25
ENSG00000174951.10_FUT1	256.485	-0.8835	3.05e-08	6.72e-07
ENSG00000196535.14_MYO18A	1286.05	-0.882659	1.04e-11	4.8e-10
ENSG00000281903.2_AF127936.7	130.163	-0.881789	6.04e-05	0.000512135
ENSG00000198722.12_UNC13B	637.171	-0.879626	7.58e-08	1.5e-06
ENSG00000111012.9_CYP27B1	496.247	-0.878681	1.95e-05	0.000190064
ENSG00000139505.11_MTMR6	1261.69	-0.876961	1.84e-15	1.53e-13
ENSG00000143158.10_MPC2	651.302	-0.875052	2.39e-16	2.2e-14
ENSG00000188766.12_SPRED3	40.9109	-0.873223	0.00341749	0.0148981
ENSG00000180881.19_CAPS2	30.5994	-0.871733	0.00580428	0.0229231
ENSG00000102349.14_KLF8	94.727	-0.871315	0.000243785	0.00166568
ENSG00000167641.10_PPP1R14A	43.0116	-0.868682	0.00132066	0.00681564
ENSG00000121957.12_GPSM2	1115.85	-0.868317	3.74e-09	9.98e-08
ENSG00000185215.8_TNFAIP2	2042.62	-0.867458	1.26e-08	3.05e-07
ENSG00000228716.6_DHFR	413.483	-0.867008	0.000851664	0.00473364
ENSG00000114790.12_ARHGEF26	74.5937	-0.866543	0.000264694	0.00178179
ENSG00000162636.15_FAM102B	57.1934	-0.866535	0.012319	0.04221
ENSG00000117877.10_CD3EAP	763.946	-0.866169	4.96e-13	2.83e-11
ENSG00000103404.14_USP31	959.186	-0.863536	4.07e-26	1.25e-23
ENSG00000082014.16_SMARCD3	124.459	-0.861319	1.29e-07	2.37e-06
ENSG00000198780.11_FAM169A	200.373	-0.860981	4.06e-06	4.94e-05
ENSG00000184979.9_USP18	169.156	-0.859859	5.49e-05	0.000471517
ENSG00000107263.18_RAPGEF1	1325.35	-0.858815	4.52e-24	1.18e-21
ENSG00000173706.12_HEG1	689.553	-0.858725	6.7e-10	2.15e-08
ENSG00000065491.8_TBC1D22B	331.931	-0.858051	1.32e-10	4.88e-09
ENSG00000134070.4_IRAK2	1081.57	-0.857454	9.42e-09	2.33e-07
ENSG00000178764.7_ZHX2	447.686	-0.857305	4.15e-17	4.33e-15
ENSG00000081014.10_AP4E1	451.164	-0.855362	3.66e-14	2.52e-12
ENSG00000185219.15_ZNF445	127.744	-0.852609	0.000233731	0.00160796
ENSG00000111799.20_COL12A1	531.648	-0.852579	4.8e-07	7.72e-06
ENSG00000162493.16_PDPN	495.783	-0.850568	7.32e-08	1.45e-06
ENSG00000184445.11_KNTC1	262.734	-0.849767	0.000193658	0.00137576
ENSG00000137843.11_PAK6	820.793	-0.847292	1.12e-09	3.44e-08
ENSG00000138092.10_CENPO	262.208	-0.846828	0.000163401	0.00118491
ENSG00000180198.15_RCC1	1438.22	-0.845947	8.63e-10	2.71e-08
ENSG00000169129.14_AFAP1L2	2121.06	-0.845522	2.44e-11	1.02e-09
ENSG00000071539.13_TRIP13	709.412	-0.844582	7.13e-05	0.000586516
ENSG00000185519.8_FAM131C	53.0321	-0.844247	0.000547344	0.0032749
ENSG00000114268.11_PFKFB4	397.528	-0.843305	1.46e-05	0.000148754
ENSG00000104219.12_ZDHHC2	352.424	-0.842036	7.67e-08	1.51e-06
ENSG00000091651.8_ORC6	339.269	-0.84164	1.29e-06	1.81e-05
ENSG00000065989.15_PDE4A	71.7458	-0.841563	0.000458285	0.00281609
ENSG00000160957.12_RECQL4	450.419	-0.840273	4.9e-05	0.000426096
ENSG00000119227.7_PIGZ	58.1473	-0.836895	0.00326852	0.0143907
ENSG00000100330.15_MTMR3	1190.97	-0.836127	1.07e-06	1.56e-05
ENSG00000176853.15_FAM91A1	2206.18	-0.83471	8.69e-17	8.64e-15
ENSG00000163617.10_KIAA1407	68.5976	-0.832086	9.19e-05	0.000729476
ENSG00000012817.15_KDM5D	207.607	-0.831351	0.000595323	0.00351161
ENSG00000026751.16_SLAMF7	235.185	-0.830864	1.16e-07	2.16e-06
ENSG00000109738.10_GLRB	55.5084	-0.83073	0.00369641	0.0159108
ENSG00000213390.10_ARHGAP19	225.298	-0.829068	0.000112556	0.000865392
ENSG00000173402.11_DAG1	1818.06	-0.82881	1.34e-06	1.87e-05
ENSG00000107105.14_ELAVL2	125.871	-0.827082	0.000149396	0.00109499
ENSG00000120868.13_APAF1	236.486	-0.8251	4.89e-07	7.83e-06
ENSG00000137942.16_FNBP1L	923.958	-0.824311	4.09e-09	1.08e-07
ENSG00000087253.11_LPCAT2	1118.42	-0.824284	3.69e-28	1.32e-25
ENSG00000121895.7_TMEM156	155.439	-0.823654	0.00120779	0.00632008
ENSG00000116675.15_DNAJC6	252.66	-0.82362	3.56e-06	4.4e-05
ENSG00000110944.8_IL23A	72.0889	-0.823202	0.000595211	0.00351161
ENSG00000112029.9_FBXO5	196.458	-0.821833	0.000559354	0.00333147
ENSG00000013573.16_DDX11	406.822	-0.820676	0.000128272	0.000960793
ENSG00000149596.6_JPH2	203.81	-0.81944	1.21e-05	0.000125929
ENSG00000081803.15_CADPS2	159.454	-0.818367	3.93e-05	0.000351909
ENSG00000140382.14_HMG20A	664.678	-0.817329	4.89e-20	7.81e-18
ENSG00000166912.16_MTMR10	360.558	-0.817318	4.46e-08	9.3e-07
ENSG00000026950.16_BTN3A1	116.697	-0.815387	9.16e-05	0.000728163
ENSG00000167969.12_ECI1	1109.14	-0.81518	5.23e-12	2.59e-10
ENSG00000147394.18_ZNF185	2372.24	-0.815047	1.64e-07	2.95e-06
ENSG00000073111.13_MCM2	945.646	-0.814941	8.31e-06	9.17e-05
ENSG00000177465.4_ACOT4	93.697	-0.813704	0.000700259	0.00402314
ENSG00000070366.13_SMG6	474.702	-0.813627	2.71e-09	7.48e-08
ENSG00000047457.13_CP	210.41	-0.813332	4.41e-06	5.31e-05
ENSG00000112149.9_CD83	191.819	-0.813065	2.65e-08	5.9e-07
ENSG00000133805.15_AMPD3	842.214	-0.812389	1.14e-10	4.24e-09
ENSG00000167513.8_CDT1	309.255	-0.810632	0.000636682	0.00372195
ENSG00000143437.20_ARNT	687.013	-0.810332	8.5e-10	2.68e-08
ENSG00000137656.11_BUD13	280.546	-0.809947	4.23e-08	8.89e-07
ENSG00000120162.9_MOB3B	504.922	-0.809596	1.68e-07	3.02e-06
ENSG00000121940.15_CLCC1	584.334	-0.808967	8.49e-12	4.01e-10
ENSG00000221829.9_FANCG	270.047	-0.808745	0.0043814	0.0183184
ENSG00000167264.17_DUS2	655.842	-0.804921	5.08e-14	3.4e-12
ENSG00000084774.13_CAD	1451.17	-0.803862	2.43e-06	3.14e-05
ENSG00000090932.10_DLL3	68.3777	-0.80299	0.000147434	0.00108191
ENSG00000121274.12_PAPD5	240.133	-0.802475	1.42e-06	1.97e-05
ENSG00000164038.14_SLC9B2	613.249	-0.802054	5.57e-13	3.16e-11
ENSG00000141298.17_SSH2	352.177	-0.802039	3.22e-07	5.37e-06
ENSG00000137135.17_ARHGEF39	147.905	-0.800058	0.000874235	0.00483048
ENSG00000258976.1_CTD-2207P18.2	63.395	-0.795866	0.00327045	0.0143907
ENSG00000257093.6_KIAA1147	268.774	-0.795633	5.08e-07	8.09e-06
ENSG00000119922.8_IFIT2	350.419	-0.795261	9.39e-05	0.000742657
ENSG00000164109.13_MAD2L1	730.703	-0.794839	0.000188081	0.00134313
ENSG00000172878.13_METAP1D	127.133	-0.793884	0.00430502	0.0180595
ENSG00000077152.9_UBE2T	458.723	-0.793315	2.14e-05	0.000207351
ENSG00000123684.12_LPGAT1	702.928	-0.793078	1.35e-13	8.46e-12
ENSG00000169429.10_CXCL8	1005.75	-0.792883	1.08e-05	0.000114345
ENSG00000120314.18_WDR55	1008.54	-0.792263	1.32e-14	9.79e-13
ENSG00000163739.4_CXCL1	2311.87	-0.792225	1.35e-06	1.88e-05
ENSG00000076513.16_ANKRD13A	934.538	-0.791927	1.45e-12	7.76e-11
ENSG00000139354.10_GAS2L3	90.4483	-0.791907	0.0105605	0.0373345
ENSG00000157617.16_C2CD2	170.002	-0.791498	3.38e-05	0.000307758
ENSG00000144597.13_EAF1	512.413	-0.791171	3.99e-13	2.31e-11
ENSG00000044459.14_CNTLN	94.1163	-0.790928	0.00832316	0.0307093
ENSG00000180801.12_ARSJ	304.614	-0.787583	2.05e-06	2.73e-05
ENSG00000153904.18_DDAH1	237.095	-0.786804	1.05e-05	0.000112101
ENSG00000120685.19_PROSER1	936.113	-0.786499	2.68e-11	1.11e-09
ENSG00000099377.13_HSD3B7	166.635	-0.784814	1.46e-08	3.46e-07
ENSG00000188659.9_SAXO2	66.8672	-0.784235	0.0142421	0.0474568
ENSG00000157741.14_UBN2	88.2661	-0.783445	0.00467	0.0192994
ENSG00000137842.6_TMEM62	318.643	-0.780437	2.4e-07	4.16e-06
ENSG00000138675.16_FGF5	933.923	-0.780406	2.41e-07	4.17e-06
ENSG00000137962.12_ARHGAP29	1042.19	-0.779781	6.07e-10	1.97e-08
ENSG00000133739.15_LRRCC1	88.7279	-0.779695	0.000813176	0.00456193
ENSG00000141448.8_GATA6	363.981	-0.778285	9.25e-09	2.29e-07
ENSG00000186081.11_KRT5	188789	-0.777614	4.3e-10	1.46e-08
ENSG00000119778.14_ATAD2B	256.066	-0.77734	1.51e-06	2.08e-05
ENSG00000140479.16_PCSK6	103.53	-0.77645	0.000310937	0.00202852
ENSG00000137691.12_C11orf70	110.706	-0.775613	0.000266202	0.00179114
ENSG00000102359.5_SRPX2	692.541	-0.775129	9.55e-12	4.48e-10
ENSG00000116016.13_EPAS1	2435.49	-0.775011	7.16e-23	1.68e-20
ENSG00000123473.15_STIL	314.5	-0.774949	0.000106313	0.000823417
ENSG00000169991.10_IFFO2	361.529	-0.773157	5.85e-11	2.3e-09
ENSG00000112297.14_AIM1	3228.08	-0.77298	8.44e-23	1.95e-20
ENSG00000073756.11_PTGS2	204.275	-0.772089	0.000626834	0.00367153
ENSG00000167772.11_ANGPTL4	5429.38	-0.766776	0.00232066	0.0108946
ENSG00000114648.11_KLHL18	1050.98	-0.766338	7.23e-15	5.48e-13
ENSG00000197142.10_ACSL5	93.7325	-0.766142	0.000454909	0.00279875
ENSG00000149554.12_CHEK1	274.283	-0.765555	0.00100474	0.0054395
ENSG00000125844.15_RRBP1	2876.88	-0.765349	2.36e-12	1.23e-10
ENSG00000164086.9_DUSP7	1262.79	-0.765063	1.93e-19	2.88e-17
ENSG00000134698.10_AGO4	235.811	-0.764893	7.96e-09	1.99e-07
ENSG00000071967.11_CYBRD1	709.353	-0.764741	4.35e-06	5.25e-05
ENSG00000157168.18_NRG1	466.635	-0.764395	1.28e-05	0.000132302
ENSG00000077713.18_SLC25A43	638.21	-0.762623	2.46e-09	6.86e-08
ENSG00000117500.12_TMED5	1452.08	-0.761721	1.44e-11	6.42e-10
ENSG00000087510.6_TFAP2C	883.703	-0.760619	7.24e-13	4e-11
ENSG00000162894.11_FCMR	64.4	-0.76012	0.00527881	0.0212716
ENSG00000137337.14_MDC1	356.673	-0.759917	6.59e-08	1.33e-06
ENSG00000107104.18_KANK1	1902.15	-0.759795	9.66e-12	4.52e-10
ENSG00000171017.10_LRRC8E	456.24	-0.759506	6e-06	6.9e-05
ENSG00000073331.17_ALPK1	262.171	-0.758469	0.00289967	0.0130225
ENSG00000104331.8_IMPAD1	1523.52	-0.75798	5.28e-11	2.08e-09
ENSG00000089177.17_KIF16B	507.762	-0.757408	1.24e-11	5.67e-10
ENSG00000280206.1_CTB-193M12.5	91.4513	-0.755127	0.000195678	0.00138683
ENSG00000125257.13_ABCC4	464.729	-0.754589	4.62e-05	0.000404801
ENSG00000197043.13_ANXA6	736.931	-0.751478	6.63e-06	7.53e-05
ENSG00000164070.11_HSPA4L	1185.86	-0.751381	5.28e-07	8.36e-06
ENSG00000104738.16_MCM4	2167.58	-0.750769	8.92e-09	2.22e-07
ENSG00000169684.13_CHRNA5	85.9378	-0.750699	0.00254253	0.0117164
ENSG00000169252.5_ADRB2	667.168	-0.750256	6.88e-08	1.38e-06
ENSG00000120029.12_C10orf76	617.819	-0.748527	4.02e-07	6.57e-06
ENSG00000144199.11_FAHD2B	173.36	-0.74808	6.96e-05	0.000574474
ENSG00000138356.13_AOX1	406.051	-0.747632	5.65e-07	8.83e-06
ENSG00000164574.15_GALNT10	996.237	-0.747121	5.3e-06	6.19e-05
ENSG00000139291.13_TMEM19	382.919	-0.746476	4.23e-10	1.44e-08
ENSG00000143367.15_TUFT1	2855.44	-0.74577	1.09e-07	2.07e-06
ENSG00000059378.12_PARP12	1113.94	-0.745109	7.15e-07	1.08e-05
ENSG00000163376.11_KBTBD8	101.878	-0.744572	0.000386846	0.00243693
ENSG00000135678.11_CPM	124.266	-0.744529	0.00113752	0.00601103
ENSG00000177096.8_FAM109B	227.023	-0.743847	1.03e-05	0.000110355
ENSG00000138101.18_DTNB	382.154	-0.740469	1.57e-07	2.85e-06
ENSG00000136052.9_SLC41A2	99.8203	-0.73954	0.00243433	0.011322
ENSG00000128604.18_IRF5	237.99	-0.739325	0.00011966	0.000906688
ENSG00000121236.19_TRIM6	380.55	-0.739081	7.61e-06	8.54e-05
ENSG00000184584.12_TMEM173	461.804	-0.738321	5.74e-05	0.000488812
ENSG00000103047.7_TANGO6	457.393	-0.737619	8.55e-08	1.67e-06
ENSG00000077150.17_NFKB2	733.017	-0.737207	8.23e-06	9.11e-05
ENSG00000137563.11_GGH	920.069	-0.7369	1.84e-11	8.04e-10
ENSG00000145476.15_CYP4V2	189.808	-0.734963	1.01e-05	0.00010784
ENSG00000133401.15_PDZD2	153.933	-0.734653	0.000498835	0.00302932
ENSG00000084636.17_COL16A1	2332.33	-0.734327	2.92e-15	2.37e-13
ENSG00000116127.17_ALMS1	64.5208	-0.733959	0.000606254	0.00356768
ENSG00000223572.9_CKMT1A	802.768	-0.733072	2.59e-07	4.41e-06
ENSG00000132570.14_PCBD2	147.57	-0.732962	0.000866703	0.00479947
ENSG00000167549.18_CORO6	91.013	-0.732105	0.00767343	0.0287697
ENSG00000214193.9_SH3D21	85.4455	-0.729945	0.00488326	0.0200374
ENSG00000173040.12_EVC2	198.656	-0.728336	0.00054197	0.00325052
ENSG00000144749.13_LRIG1	365.241	-0.726021	0.000715101	0.00409432
ENSG00000175643.8_RMI2	167.249	-0.725839	0.00114541	0.00604629
ENSG00000174791.10_RIN1	1322.12	-0.725781	1.96e-19	2.88e-17
ENSG00000134709.10_HOOK1	172.687	-0.725693	9.2e-07	1.35e-05
ENSG00000147536.11_GINS4	99.6626	-0.725258	0.00117158	0.00615418
ENSG00000197780.9_TAF13	187.006	-0.724181	0.000103785	0.000807401
ENSG00000115828.15_QPCT	371.79	-0.721577	5.97e-05	0.000507755
ENSG00000198205.6_ZXDA	62.1748	-0.721303	0.0142066	0.0473653
ENSG00000159147.17_DONSON	381.269	-0.720451	2.68e-06	3.43e-05
ENSG00000198959.11_TGM2	24889.4	-0.720238	8.97e-11	3.39e-09
ENSG00000166881.9_NEMP1	389.246	-0.72021	3.11e-06	3.92e-05
ENSG00000079819.16_EPB41L2	503.286	-0.719983	2.48e-06	3.19e-05
ENSG00000108389.9_MTMR4	795.679	-0.719691	2.29e-05	0.000219444
ENSG00000186847.5_KRT14	173372	-0.719505	2.16e-11	9.18e-10
ENSG00000085552.16_IGSF9	183.87	-0.719059	9.28e-05	0.000735472
ENSG00000103257.8_SLC7A5	24719.8	-0.718784	5.28e-10	1.74e-08
ENSG00000101868.10_POLA1	205.276	-0.717181	0.000214258	0.00149592
ENSG00000158023.9_WDR66	2411.43	-0.71638	3.4e-17	3.62e-15
ENSG00000058668.14_ATP2B4	1744.8	-0.715963	6.77e-08	1.36e-06
ENSG00000143382.13_ADAMTSL4	35.758	-0.715646	0.00972565	0.0349091
ENSG00000131504.15_DIAPH1	4650.22	-0.714876	7.84e-12	3.76e-10
ENSG00000153048.10_CARHSP1	1044.62	-0.712147	5.58e-12	2.76e-10
ENSG00000106366.8_SERPINE1	9608.97	-0.710868	1.74e-07	3.11e-06
ENSG00000164985.14_PSIP1	358.613	-0.710824	1.85e-05	0.000183097
ENSG00000094916.13_CBX5	2072.77	-0.710779	3.52e-11	1.43e-09
ENSG00000172493.20_AFF1	559.818	-0.70938	1.14e-11	5.27e-10
ENSG00000103647.12_CORO2B	184.675	-0.709331	0.00314158	0.0139421
ENSG00000135127.11_CCDC64	95.6797	-0.708221	3.23e-05	0.000296315
ENSG00000147642.16_SYBU	210.416	-0.707092	0.000139893	0.00103341
ENSG00000107984.9_DKK1	789.586	-0.706903	0.000418366	0.0026049
ENSG00000070061.14_IKBKAP	1551.2	-0.70676	4.68e-08	9.73e-07
ENSG00000159167.11_STC1	173.978	-0.705951	0.0103179	0.0366581
ENSG00000114346.13_ECT2	1063.73	-0.70579	3.36e-11	1.38e-09
ENSG00000133302.12_ANKRD32	118.065	-0.705154	0.000603521	0.00355299
ENSG00000100036.12_SLC35E4	114.841	-0.704571	0.00392435	0.0167028
ENSG00000142677.3_IL22RA1	97.2487	-0.703847	0.00659686	0.0254421
ENSG00000198589.10_LRBA	864.38	-0.703066	7.81e-08	1.54e-06
ENSG00000244045.10_TMEM199	1100.06	-0.702846	4.08e-21	7.3e-19
ENSG00000049192.14_ADAMTS6	122.127	-0.702484	0.00346643	0.0150722
ENSG00000112078.13_KCTD20	1972.52	-0.702037	3.7e-24	1.01e-21
ENSG00000111707.11_SUDS3	1052.25	-0.700858	3.71e-08	7.98e-07
ENSG00000074410.13_CA12	3048.01	-0.700346	3.84e-11	1.55e-09
ENSG00000163545.8_NUAK2	521.184	-0.70022	3.79e-07	6.25e-06
ENSG00000164659.14_KIAA1324L	130.392	-0.700215	0.000127611	0.000956321
ENSG00000136813.14_KIAA0368	2527.46	-0.69973	1.79e-09	5.23e-08
ENSG00000168010.10_ATG16L2	124.483	-0.699165	0.00466934	0.0192994
ENSG00000118503.14_TNFAIP3	3221.41	-0.697104	1.63e-06	2.23e-05
ENSG00000153246.11_PLA2R1	119.494	-0.696976	0.000816948	0.00457967
ENSG00000168679.17_SLC16A4	301.918	-0.696575	0.00099794	0.00540648
ENSG00000198719.8_DLL1	398.118	-0.695039	0.000511789	0.00309173
ENSG00000129595.12_EPB41L4A	286.207	-0.692652	2.28e-08	5.15e-07
ENSG00000243660.9_ZNF487	53.2664	-0.691419	0.00337224	0.0147264
ENSG00000127946.16_HIP1	116.227	-0.690595	0.00116533	0.00612928
ENSG00000179119.14_SPTY2D1	731.64	-0.690549	1.23e-09	3.75e-08
ENSG00000103021.9_CCDC113	269.99	-0.690351	0.000249878	0.00169839
ENSG00000137177.18_KIF13A	645.534	-0.690264	1.6e-15	1.34e-13
ENSG00000117480.15_FAAH	223.215	-0.689986	7.44e-07	1.12e-05
ENSG00000155893.11_PXYLP1	197.164	-0.689866	5.38e-05	0.00046281
ENSG00000169174.10_PCSK9	2231.22	-0.689559	0.000133055	0.000990195
ENSG00000102034.16_ELF4	1157.52	-0.689504	1.38e-09	4.15e-08
ENSG00000155729.12_KCTD18	292.204	-0.689479	2.1e-06	2.77e-05
ENSG00000165458.13_INPPL1	947.142	-0.689071	2.66e-09	7.37e-08
ENSG00000125872.7_LRRN4	71.2979	-0.688944	0.0133506	0.0450965
ENSG00000183722.7_LHFP	334.051	-0.6889	2.11e-10	7.47e-09
ENSG00000118495.18_PLAGL1	162.795	-0.688677	1.44e-05	0.000146426
ENSG00000130024.14_PHF10	473.303	-0.688343	5.5e-09	1.42e-07
ENSG00000137338.5_PGBD1	189.614	-0.687812	4.24e-05	0.000375378
ENSG00000131067.16_GGT7	100.518	-0.687037	0.00224795	0.0106062
ENSG00000179454.13_KLHL28	429.433	-0.686791	2.33e-06	3.03e-05
ENSG00000164181.13_ELOVL7	131.613	-0.682769	0.000360138	0.00229956
ENSG00000147133.15_TAF1	158.019	-0.680618	0.0121894	0.0418903
ENSG00000188372.14_ZP3	487.619	-0.68044	1.11e-06	1.6e-05
ENSG00000127824.13_TUBA4A	10483.2	-0.680247	5.79e-08	1.18e-06
ENSG00000097046.12_CDC7	154.563	-0.679125	0.00485285	0.019929
ENSG00000151503.12_NCAPD3	495.329	-0.678847	0.00250873	0.0115962
ENSG00000143674.10_MLK4	155.075	-0.678757	9.11e-06	9.98e-05
ENSG00000174669.11_SLC29A2	247.273	-0.678458	4.07e-05	0.000362246
ENSG00000183763.8_TRAIP	145.34	-0.678276	0.00234212	0.0109781
ENSG00000156299.12_TIAM1	392.506	-0.677809	0.000158946	0.00115484
ENSG00000104356.10_POP1	859.484	-0.676674	1.31e-07	2.41e-06
ENSG00000160588.9_MPZL3	427.955	-0.676516	7.34e-08	1.46e-06
ENSG00000145934.15_TENM2	1249	-0.676157	0.000121741	0.000919335
ENSG00000090339.8_ICAM1	2367.49	-0.675746	0.00689663	0.0263211
ENSG00000188827.10_SLX4	129.904	-0.675095	0.000721898	0.0041238
ENSG00000196177.12_ACADSB	322.145	-0.673802	1.09e-07	2.07e-06
ENSG00000071794.15_HLTF	709.471	-0.672326	1.17e-06	1.67e-05
ENSG00000163820.14_FYCO1	879.873	-0.672244	3.29e-10	1.13e-08
ENSG00000138709.17_LARP1B	296.282	-0.672174	0.000147358	0.00108191
ENSG00000149292.16_TTC12	270.711	-0.671811	6.01e-07	9.32e-06
ENSG00000092439.13_TRPM7	770.305	-0.671366	3.23e-13	1.9e-11
ENSG00000151136.14_BTBD11	2200.7	-0.671296	3.79e-18	4.83e-16
ENSG00000140598.13_EFTUD1	1043.56	-0.671175	1.3e-14	9.65e-13
ENSG00000115232.13_ITGA4	366.467	-0.668751	3.75e-05	0.000337512
ENSG00000185418.15_TARSL2	328.93	-0.668727	4.09e-08	8.63e-07
ENSG00000169914.5_OTUD3	164.377	-0.668512	0.000228093	0.00157563
ENSG00000178585.14_CTNNBIP1	1671.14	-0.666744	4.19e-09	1.1e-07
ENSG00000120913.23_PDLIM2	1507.68	-0.665496	3.1e-08	6.81e-07
ENSG00000145391.13_SETD7	1534.01	-0.664892	1.74e-12	9.15e-11
ENSG00000104892.16_KLC3	1855.06	-0.663654	2.02e-09	5.79e-08
ENSG00000089057.14_SLC23A2	419.94	-0.663075	3.68e-05	0.000332062
ENSG00000198286.9_CARD11	376.949	-0.662708	1.9e-05	0.000187583
ENSG00000170175.10_CHRNB1	1200.71	-0.662465	4.33e-07	7.03e-06
ENSG00000166439.5_RNF169	310.921	-0.661171	5.47e-07	8.6e-06
ENSG00000198909.7_MAP3K3	533.94	-0.660967	3.24e-08	7.09e-07
ENSG00000144815.14_NXPE3	396.76	-0.660805	1.05e-07	2.01e-06
ENSG00000171608.15_PIK3CD	977.619	-0.660766	5.3e-07	8.36e-06
ENSG00000104889.4_RNASEH2A	570.565	-0.660738	4.91e-07	7.85e-06
ENSG00000091947.9_TMEM101	477.744	-0.659559	3.49e-06	4.32e-05
ENSG00000166451.13_CENPN	417.873	-0.659028	1.19e-05	0.000124014
ENSG00000163507.13_KIAA1524	228.635	-0.657914	0.00628323	0.0244746
ENSG00000171612.6_SLC25A33	502.073	-0.657632	2.25e-06	2.95e-05
ENSG00000140950.15_TLDC1	3663.6	-0.656704	8.58e-18	9.99e-16
ENSG00000182628.12_SKA2	685.399	-0.656679	8.28e-11	3.15e-09
ENSG00000101811.13_CSTF2	1000.88	-0.656626	2.01e-14	1.44e-12
ENSG00000173744.17_AGFG1	4246.82	-0.656024	8.12e-13	4.42e-11
ENSG00000197535.14_MYO5A	1787.72	-0.655919	2.68e-18	3.47e-16
ENSG00000128908.15_INO80	446.194	-0.655658	3.4e-09	9.21e-08
ENSG00000136044.11_APPL2	578.134	-0.655082	1.04e-12	5.63e-11
ENSG00000100065.14_CARD10	7162.64	-0.655045	7.77e-16	6.78e-14
ENSG00000170525.18_PFKFB3	1911.55	-0.653161	1.95e-05	0.000190064
ENSG00000163923.9_RPL39L	233.635	-0.652628	0.00208773	0.00998521
ENSG00000106268.15_NUDT1	314.547	-0.652258	5.27e-06	6.17e-05
ENSG00000133812.14_SBF2	598.248	-0.651844	6.08e-09	1.56e-07
ENSG00000112877.7_CEP72	165.974	-0.651208	2.46e-05	0.000233266
ENSG00000188001.9_TPRG1	84.508	-0.651191	0.0125521	0.0428523
ENSG00000104419.14_NDRG1	6106.28	-0.650871	2.58e-06	3.32e-05
ENSG00000138696.10_BMPR1B	96.4046	-0.650139	0.0026532	0.0121518
ENSG00000171488.14_LRRC8C	671.962	-0.648923	2.42e-09	6.79e-08
ENSG00000138119.16_MYOF	7326.9	-0.648249	1.13e-06	1.63e-05
ENSG00000122515.14_ZMIZ2	1235.31	-0.646864	3.79e-11	1.53e-09
ENSG00000171853.15_TRAPPC12	954.824	-0.646	1.49e-13	9.22e-12
ENSG00000187678.8_SPRY4	241.613	-0.645338	0.000312416	0.00203437
ENSG00000141429.13_GALNT1	2310.14	-0.644974	3.38e-09	9.17e-08
ENSG00000142627.12_EPHA2	3072.84	-0.644627	4.01e-07	6.57e-06
ENSG00000137221.14_TJAP1	466.751	-0.64455	1.17e-08	2.86e-07
ENSG00000113300.11_CNOT6	698.239	-0.644163	1.56e-12	8.3e-11
ENSG00000132793.11_LPIN3	360.004	-0.644068	2.52e-06	3.24e-05
ENSG00000163219.11_ARHGAP25	417.076	-0.643798	6.63e-05	0.00055303
ENSG00000145284.11_SCD5	468.957	-0.643724	1.7e-07	3.04e-06
ENSG00000184009.9_ACTG1	136168	-0.643485	6.39e-16	5.68e-14
ENSG00000060558.3_GNA15	2310.37	-0.643441	1.32e-13	8.28e-12
ENSG00000154237.12_LRRK1	375.994	-0.643324	3.83e-08	8.17e-07
ENSG00000119326.14_CTNNAL1	2040.81	-0.643305	5.74e-06	6.64e-05
ENSG00000119888.10_EPCAM	2012.09	-0.64289	4.66e-07	7.51e-06
ENSG00000068724.15_TTC7A	1330.78	-0.642713	0.000123746	0.000931074
ENSG00000000460.16_C1orf112	364.445	-0.642544	1.86e-05	0.000183879
ENSG00000177192.13_PUS1	547.298	-0.641806	2.05e-08	4.67e-07
ENSG00000124429.17_POF1B	172.165	-0.641618	9.48e-05	0.000747122
ENSG00000187244.10_BCAM	139.968	-0.64114	0.00845798	0.0311365
ENSG00000130695.13_CEP85	552.924	-0.641002	2.42e-07	4.17e-06
ENSG00000134369.15_NAV1	1936.46	-0.639473	1.37e-13	8.53e-12
ENSG00000170442.11_KRT86	239.258	-0.638951	0.00410422	0.0173724
ENSG00000170745.11_KCNS3	625.636	-0.638765	5.29e-07	8.36e-06
ENSG00000114982.17_KANSL3	1283.59	-0.638509	2.59e-10	9.08e-09
ENSG00000137497.17_NUMA1	4459.69	-0.638404	1.66e-05	0.000165937
ENSG00000112655.15_PTK7	2671.02	-0.638376	1.24e-07	2.29e-06
ENSG00000082516.8_GEMIN5	1110.69	-0.637677	3.69e-08	7.95e-07
ENSG00000167600.13_CYP2S1	1229.58	-0.637322	7.28e-06	8.2e-05
ENSG00000225830.10_ERCC6	359.279	-0.63637	1.03e-05	0.000110355
ENSG00000148218.15_ALAD	363.918	-0.636009	3.22e-06	4.02e-05
ENSG00000139132.14_FGD4	331.441	-0.635906	9.61e-06	0.00010404
ENSG00000125538.11_IL1B	7637.99	-0.63445	6.43e-07	9.86e-06
ENSG00000273038.2_RP11-479G22.8	78.7278	-0.633176	0.0122601	0.0420601
ENSG00000120899.17_PTK2B	3545.78	-0.631124	1.9e-05	0.000187153
ENSG00000143799.12_PARP1	2217.64	-0.630729	0.000112988	0.000867954
ENSG00000165626.16_BEND7	76.6802	-0.630366	0.00102688	0.00553147
ENSG00000112276.13_BVES	198.949	-0.629903	6.57e-05	0.000548973
ENSG00000138756.17_BMP2K	643.17	-0.629624	1.64e-06	2.23e-05
ENSG00000129038.15_LOXL1	187.572	-0.629526	0.000166822	0.00120739
ENSG00000100605.16_ITPK1	1404.19	-0.628964	4.7e-11	1.88e-09
ENSG00000134900.11_TPP2	1256.31	-0.628915	2.61e-11	1.09e-09
ENSG00000163686.13_ABHD6	259.074	-0.628067	6.15e-05	0.000519941
ENSG00000164611.12_PTTG1	2152.91	-0.626028	1.25e-06	1.77e-05
ENSG00000188153.12_COL4A5	749.821	-0.625954	1.07e-07	2.03e-06
ENSG00000165650.11_PDZD8	1023.54	-0.625533	3.22e-14	2.24e-12
ENSG00000131242.15_RAB11FIP4	730.468	-0.625474	0.00119862	0.00627866
ENSG00000062485.18_CS	3809.71	-0.625344	1e-13	6.39e-12
ENSG00000119392.14_GLE1	1352.27	-0.624851	6.92e-06	7.83e-05
ENSG00000138162.17_TACC2	450.313	-0.624646	0.000318794	0.00206989
ENSG00000134815.18_DHX34	858.752	-0.624572	3.37e-09	9.16e-08
ENSG00000107331.16_ABCA2	397.97	-0.623773	0.000385876	0.00243264
ENSG00000112685.13_EXOC2	1543.91	-0.623392	7.31e-17	7.37e-15
ENSG00000198951.11_NAGA	538.508	-0.623254	0.000120889	0.000915077
ENSG00000186205.12_MARC1	113.939	-0.622834	0.00209326	0.0100085
ENSG00000278259.4_MYO19	937.314	-0.622083	3.06e-09	8.38e-08
ENSG00000086300.15_SNX10	121.704	-0.62188	0.0036712	0.0158158
ENSG00000185480.11_PARPBP	198.555	-0.621564	0.0010719	0.0057206
ENSG00000070770.8_CSNK2A2	1093.67	-0.621417	1.93e-09	5.6e-08
ENSG00000198646.13_NCOA6	731.235	-0.621019	1.6e-07	2.9e-06
ENSG00000196116.7_TDRD7	713.92	-0.620553	6.44e-06	7.33e-05
ENSG00000160190.13_SLC37A1	329.179	-0.617586	0.00110873	0.00588789
ENSG00000113790.10_EHHADH	133.37	-0.616946	0.000387884	0.00244143
ENSG00000165905.16_GYLTL1B	436.066	-0.616321	0.000809063	0.00454225
ENSG00000135338.13_LCA5	180.231	-0.615949	0.000136301	0.00101085
ENSG00000100234.11_TIMP3	14339.4	-0.615732	6.8e-08	1.37e-06
ENSG00000197603.13_C5orf42	120.338	-0.615388	0.00216512	0.0102963
ENSG00000119403.13_PHF19	367.942	-0.614271	0.000259097	0.00175197
ENSG00000221923.8_ZNF880	369.004	-0.61415	0.00204143	0.00978868
ENSG00000129493.14_HEATR5A	744.309	-0.613877	7.99e-08	1.57e-06
ENSG00000158715.5_SLC45A3	131.101	-0.613175	0.00725341	0.0274525
ENSG00000169594.12_BNC1	3733.26	-0.61297	2.76e-10	9.63e-09
ENSG00000009335.17_UBE3C	3280.99	-0.612305	1.62e-08	3.79e-07
ENSG00000183621.15_ZNF438	124.384	-0.612221	0.00569137	0.0226225
ENSG00000134470.19_IL15RA	260.458	-0.612158	0.000642386	0.00374769
ENSG00000096092.5_TMEM14A	718.853	-0.611491	8.7e-10	2.73e-08
ENSG00000115137.11_DNAJC27	78.8096	-0.611434	0.004941	0.0202191
ENSG00000100311.16_PDGFB	312.421	-0.611199	0.00112342	0.00595323
ENSG00000198056.13_PRIM1	175.822	-0.611175	0.00377736	0.0161973
ENSG00000090615.12_GOLGA3	700.003	-0.610965	1.18e-05	0.000123006
ENSG00000137821.11_LRRC49	133.486	-0.610891	0.000675076	0.00390084
ENSG00000165322.17_ARHGAP12	901.822	-0.610138	1.89e-09	5.49e-08
ENSG00000119969.14_HELLS	269.536	-0.610017	0.000774706	0.00438377
ENSG00000198363.15_ASPH	6412.68	-0.609606	1.8e-16	1.69e-14
ENSG00000108506.11_INTS2	241.993	-0.608755	0.00972291	0.0349076
ENSG00000087448.9_KLHL42	542.666	-0.608577	2.06e-09	5.89e-08
ENSG00000163006.11_CCDC138	162.255	-0.608339	0.00723831	0.0274194
ENSG00000151779.12_NBAS	854.524	-0.608277	1.07e-07	2.04e-06
ENSG00000116133.11_DHCR24	17940.1	-0.607407	1.8e-05	0.000179112
ENSG00000109686.16_SH3D19	1121.47	-0.607377	1.39e-11	6.27e-10
ENSG00000005156.11_LIG3	522.672	-0.607368	0.000188656	0.00134531
ENSG00000138185.16_ENTPD1	284.113	-0.606856	0.00034471	0.00221517
ENSG00000115649.15_CNPPD1	1236.91	-0.606814	2.83e-06	3.61e-05
ENSG00000164023.14_SGMS2	1128.45	-0.6064	1.45e-07	2.65e-06
ENSG00000100003.17_SEC14L2	3910.81	-0.606191	2.45e-08	5.49e-07
ENSG00000172375.12_C2CD2L	167.871	-0.604936	0.00383536	0.0163914
ENSG00000135842.16_FAM129A	1453.35	-0.604839	4.6e-09	1.2e-07
ENSG00000104093.13_DMXL2	190.651	-0.604729	0.000381319	0.00240818
ENSG00000198742.9_SMURF1	2519.9	-0.604497	2.12e-06	2.79e-05
ENSG00000151364.15_KCTD14	398.154	-0.60428	5.87e-07	9.12e-06
ENSG00000131746.12_TNS4	5299.69	-0.604154	9.71e-11	3.65e-09
ENSG00000077044.9_DGKD	297.953	-0.603952	0.000215173	0.00150161
ENSG00000128641.17_MYO1B	18198.3	-0.60385	3.87e-16	3.53e-14
ENSG00000183530.13_PRR14L	711.392	-0.603524	5.19e-10	1.71e-08
ENSG00000144645.13_OSBPL10	2227.13	-0.602715	4.54e-05	0.000397825
ENSG00000100345.20_MYH9	44222.9	-0.602422	7.65e-06	8.58e-05
ENSG00000064763.10_FAR2	185.364	-0.601578	0.00235564	0.0110323
ENSG00000155918.7_RAET1L	119.237	-0.600966	0.00767515	0.0287697
ENSG00000182752.9_PAPPA	928.59	-0.60067	4.99e-06	5.91e-05
ENSG00000178971.13_CTC1	459.833	-0.600641	0.000271618	0.00181781
ENSG00000138031.14_ADCY3	581.852	-0.598525	0.000394109	0.00247645
ENSG00000144857.14_BOC	141.297	-0.598476	0.00283431	0.0128017
ENSG00000126215.13_XRCC3	359.582	-0.598271	0.000401695	0.00251886
ENSG00000164045.11_CDC25A	375.315	-0.597933	0.00405458	0.0171909
ENSG00000175591.11_P2RY2	637.991	-0.59755	0.00028619	0.0018959
ENSG00000136068.14_FLNB	20119.5	-0.597447	6.62e-08	1.33e-06
ENSG00000133657.14_ATP13A3	1505.96	-0.597354	6.35e-11	2.47e-09
ENSG00000111271.14_ACAD10	357.188	-0.597256	0.000322725	0.00209179
ENSG00000258838.5_ERCC6-PGBD3	411.401	-0.597111	0.000565648	0.00336565
ENSG00000136731.12_UGGT1	886.107	-0.596837	3.49e-12	1.77e-10
ENSG00000128203.6_ASPHD2	315.064	-0.596703	4.98e-07	7.93e-06
ENSG00000184916.8_JAG2	1186.48	-0.596389	3.2e-06	4e-05
ENSG00000174032.16_SLC25A30	230.184	-0.595898	5.57e-05	0.000477031
ENSG00000224470.7_ATXN1L	465.738	-0.595179	8.72e-06	9.59e-05
ENSG00000260914.3_RP11-343C2.11	1595.47	-0.594952	1.45e-09	4.35e-08
ENSG00000138134.11_STAMBPL1	220.019	-0.593591	0.000191208	0.00136222
ENSG00000072786.12_STK10	3139.58	-0.593271	1.54e-07	2.8e-06
ENSG00000118496.4_FBXO30	571.844	-0.593205	7.21e-09	1.84e-07
ENSG00000019485.12_PRDM11	128.667	-0.592852	0.00443363	0.018511
ENSG00000157483.8_MYO1E	5264.08	-0.592806	2.22e-06	2.91e-05
ENSG00000126561.16_STAT5A	138.672	-0.592585	0.0085697	0.0314823
ENSG00000136861.17_CDK5RAP2	726.236	-0.592412	1.91e-06	2.56e-05
ENSG00000109846.7_CRYAB	343.585	-0.592294	0.00374134	0.0160719
ENSG00000007202.14_KIAA0100	3342.2	-0.591508	5.35e-07	8.42e-06
ENSG00000134602.15_STK26	1257.12	-0.589716	1.98e-06	2.63e-05
ENSG00000178921.13_PFAS	742.122	-0.588996	0.00501097	0.020433
ENSG00000198945.7_L3MBTL3	169.943	-0.588622	0.000733662	0.00418941
ENSG00000062282.14_DGAT2	103.846	-0.588446	0.00524176	0.0211558
ENSG00000174607.10_UGT8	157.722	-0.588384	0.00372352	0.0159999
ENSG00000066135.12_KDM4A	912.406	-0.588378	0.00210867	0.0100629
ENSG00000184574.9_LPAR5	477.934	-0.587772	0.00107006	0.00571279
ENSG00000185361.8_TNFAIP8L1	195.077	-0.586698	0.00309438	0.0137449
ENSG00000163781.12_TOPBP1	594.075	-0.586564	0.00082801	0.00462958
ENSG00000151690.14_MFSD6	930.917	-0.586476	2.42e-06	3.13e-05
ENSG00000089818.16_NECAP1	1069.16	-0.586211	3.54e-10	1.22e-08
ENSG00000136167.13_LCP1	2836.46	-0.586077	8.47e-07	1.25e-05
ENSG00000110768.11_GTF2H1	1915.41	-0.585917	1.32e-09	4e-08
ENSG00000281991.1_TMEM265	1273.5	-0.585826	0.000240311	0.00164419
ENSG00000064199.6_SPA17	214.009	-0.585619	3.55e-05	0.000321175
ENSG00000129534.13_MIS18BP1	367.224	-0.585457	0.0003209	0.00208266
ENSG00000151651.15_ADAM8	3125.13	-0.585427	1.39e-05	0.000142899
ENSG00000135049.15_AGTPBP1	413.251	-0.584003	3.75e-05	0.000337665
ENSG00000135124.14_P2RX4	247.976	-0.583443	0.000964667	0.00525476
ENSG00000114374.12_USP9Y	201.351	-0.583121	0.0042276	0.0178043
ENSG00000122863.5_CHST3	704.574	-0.582925	4.11e-06	4.99e-05
ENSG00000105220.14_GPI	9060.57	-0.582114	7e-07	1.06e-05
ENSG00000162704.15_ARPC5	8784.36	-0.58189	4.94e-08	1.03e-06
ENSG00000099194.5_SCD	17887.2	-0.581473	0.00623248	0.0242926
ENSG00000058804.11_NDC1	822.275	-0.581376	0.000403061	0.00252531
ENSG00000110921.11_MVK	900.561	-0.581031	1.59e-05	0.000160304
ENSG00000151725.11_CENPU	480.218	-0.580844	0.000420246	0.00261444
ENSG00000136811.16_ODF2	881.074	-0.580488	6.32e-05	0.000531205
ENSG00000109107.13_ALDOC	1163.99	-0.580133	1.04e-05	0.000110803
ENSG00000089280.18_FUS	2710.48	-0.579405	6.18e-10	2e-08
ENSG00000170522.9_ELOVL6	1178.22	-0.578022	1.42e-09	4.29e-08
ENSG00000073417.14_PDE8A	745.1	-0.577892	3.49e-09	9.41e-08
ENSG00000108846.15_ABCC3	1135.66	-0.577848	0.000721329	0.00412211
ENSG00000144061.12_NPHP1	93.7279	-0.577613	0.00553296	0.0221289
ENSG00000103066.12_PLA2G15	712.208	-0.577458	1.49e-09	4.45e-08
ENSG00000120756.12_PLS1	1048.08	-0.577448	5.03e-10	1.68e-08
ENSG00000213585.10_VDAC1	9991.36	-0.577303	2.49e-13	1.5e-11
ENSG00000188786.9_MTF1	617.294	-0.576926	2.36e-06	3.07e-05
ENSG00000187676.7_B3GLCT	201.056	-0.576416	0.0011971	0.00627289
ENSG00000183579.15_ZNRF3	230.129	-0.575814	0.00221767	0.0104898
ENSG00000160293.16_VAV2	2678.99	-0.575735	3.49e-08	7.58e-07
ENSG00000163704.11_PRRT3	91.0734	-0.575571	0.00931267	0.0337413
ENSG00000106789.12_CORO2A	1780.9	-0.575324	5.39e-08	1.11e-06
ENSG00000120008.15_WDR11	1537.69	-0.575202	7.61e-11	2.93e-09
ENSG00000112893.9_MAN2A1	1171.66	-0.573999	1.79e-10	6.48e-09
ENSG00000151835.13_SACS	479.098	-0.573579	0.000195116	0.00138415
ENSG00000115008.5_IL1A	5978.97	-0.573453	9.32e-08	1.8e-06
ENSG00000173918.14_C1QTNF1	491.815	-0.573023	0.000227599	0.00157371
ENSG00000065618.16_COL17A1	22237.2	-0.572546	1.11e-15	9.42e-14
ENSG00000050165.17_DKK3	7137.72	-0.572372	3.63e-13	2.12e-11
ENSG00000048028.11_USP28	521.653	-0.572187	6.37e-09	1.63e-07
ENSG00000138771.14_SHROOM3	982.434	-0.571467	6.88e-05	0.000569427
ENSG00000099785.10_MARCH2	580.781	-0.571436	1.66e-06	2.25e-05
ENSG00000162542.13_TMCO4	261.282	-0.571049	0.00479741	0.019739
ENSG00000104267.9_CA2	1966.84	-0.56978	6.26e-07	9.65e-06
ENSG00000149639.14_SOGA1	328.153	-0.569773	0.000238059	0.0016325
ENSG00000196924.14_FLNA	39228.3	-0.569211	4.16e-15	3.27e-13
ENSG00000177494.5_ZBED2	3047.15	-0.568939	4.73e-10	1.59e-08
ENSG00000169857.7_AVEN	734.682	-0.568882	3.15e-06	3.95e-05
ENSG00000197568.13_HHLA3	140.642	-0.568482	0.00195553	0.00944315
ENSG00000106608.16_URGCP	1361.33	-0.567313	6.47e-05	0.00054194
ENSG00000134363.11_FST	6590.39	-0.566852	0.000202756	0.00142756
ENSG00000196498.13_NCOR2	2125.1	-0.566747	3.23e-14	2.24e-12
ENSG00000105173.13_CCNE1	304.985	-0.566638	1.42e-05	0.000145198
ENSG00000197646.7_PDCD1LG2	271.319	-0.566615	0.000831789	0.00464035
ENSG00000185963.13_BICD2	5066.38	-0.566227	2.13e-13	1.29e-11
ENSG00000133216.16_EPHB2	1077.23	-0.566148	0.000185329	0.00132537
ENSG00000186314.11_PRELID2	297.773	-0.565885	6.33e-06	7.22e-05
ENSG00000163961.4_RNF168	475.143	-0.565635	3.83e-08	8.17e-07
ENSG00000166192.14_SENP8	140.088	-0.565559	0.00178202	0.0087602
ENSG00000223784.1_RP11-554I8.2	173.685	-0.565146	0.00108632	0.00578524
ENSG00000102054.17_RBBP7	3155.55	-0.564411	1.73e-17	1.94e-15
ENSG00000170421.11_KRT8	32056.4	-0.564362	3.3e-15	2.64e-13
ENSG00000127483.17_HP1BP3	2623.46	-0.564154	4.69e-18	5.86e-16
ENSG00000137478.14_FCHSD2	638.004	-0.562584	2.94e-05	0.00027249
ENSG00000125630.15_POLR1B	1536.54	-0.562495	8.4e-06	9.25e-05
ENSG00000105656.12_ELL	1002.71	-0.562419	1.48e-08	3.49e-07
ENSG00000158710.14_TAGLN2	20398	-0.562321	2.58e-07	4.41e-06
ENSG00000213024.10_NUP62	1790.55	-0.561955	1.68e-09	4.93e-08
ENSG00000089723.9_OTUB2	1154.03	-0.561887	0.000197618	0.00139794
ENSG00000135541.20_AHI1	150.985	-0.561837	0.00430377	0.0180592
ENSG00000108375.12_RNF43	784.511	-0.561782	2.72e-05	0.00025495
ENSG00000163814.7_CDCP1	6997.87	-0.561635	9.52e-08	1.84e-06
ENSG00000130826.15_DKC1	2589.35	-0.560958	2.6e-07	4.43e-06
ENSG00000159403.15_C1R	881.678	-0.560437	0.00159304	0.00797024
ENSG00000132623.15_ANKEF1	509.68	-0.560273	9.3e-05	0.000736234
ENSG00000198018.6_ENTPD7	597.803	-0.560193	6.26e-06	7.16e-05
ENSG00000166801.15_FAM111A	707.221	-0.559916	4.99e-05	0.000433238
ENSG00000166073.8_GPR176	1713.66	-0.559694	5.74e-05	0.000488812
ENSG00000090530.9_P3H2	839.794	-0.558292	3.82e-05	0.000342893
ENSG00000197563.9_PIGN	665.841	-0.558215	2.14e-06	2.81e-05
ENSG00000121879.3_PIK3CA	542.394	-0.557871	5.22e-05	0.000450865
ENSG00000166167.17_BTRC	653.357	-0.557819	5.15e-08	1.06e-06
ENSG00000169715.14_MT1E	5025.61	-0.55702	0.000188255	0.00134373
ENSG00000127423.10_AUNIP	209.885	-0.556675	0.0023041	0.0108371
ENSG00000198925.10_ATG9A	2820.28	-0.556092	4.18e-09	1.1e-07
ENSG00000159423.16_ALDH4A1	898.671	-0.555989	4.74e-10	1.59e-08
ENSG00000130254.11_SAFB2	843.1	-0.55593	2.89e-07	4.88e-06
ENSG00000065882.15_TBC1D1	1069.47	-0.555705	3.19e-06	4e-05
ENSG00000006062.13_MAP3K14	101.868	-0.555443	0.0145566	0.0482691
ENSG00000164136.16_IL15	154.662	-0.555322	0.00339306	0.0148088
ENSG00000072840.12_EVC	414.183	-0.554383	0.000121354	0.000917668
ENSG00000132912.12_DCTN4	1243.85	-0.553482	1.49e-10	5.48e-09
ENSG00000240065.7_PSMB9	560.249	-0.552816	7e-05	0.00057725
ENSG00000089060.11_SLC8B1	759.887	-0.552645	6.23e-05	0.000525446
ENSG00000162402.12_USP24	707.335	-0.55192	2.29e-09	6.45e-08
ENSG00000148606.12_POLR3A	1389.11	-0.551061	4.05e-06	4.94e-05
ENSG00000149187.17_CELF1	2185.64	-0.550861	3.78e-11	1.53e-09
ENSG00000089094.16_KDM2B	252.183	-0.550724	0.000193431	0.0013748
ENSG00000103942.12_HOMER2	1087.87	-0.549828	2.52e-11	1.05e-09
ENSG00000177469.12_PTRF	11041.4	-0.5491	7.84e-08	1.54e-06
ENSG00000149782.11_PLCB3	918.211	-0.548991	6.17e-08	1.25e-06
ENSG00000163293.11_NIPAL1	809.004	-0.548688	1.94e-05	0.000190064
ENSG00000119640.8_ACYP1	101.145	-0.548305	0.0121746	0.0418594
ENSG00000099204.18_ABLIM1	1288.3	-0.548185	0.00193622	0.00937399
ENSG00000088179.8_PTPN4	236.749	-0.546265	0.00608535	0.0238305
ENSG00000117472.9_TSPAN1	4200.35	-0.54599	7.72e-05	0.000628761
ENSG00000116141.15_MARK1	404.551	-0.545415	5.2e-05	0.000449223
ENSG00000104728.15_ARHGEF10	351.62	-0.545395	2.02e-07	3.55e-06
ENSG00000111450.13_STX2	396.41	-0.544596	9.1e-06	9.97e-05
ENSG00000176148.15_TCP11L1	387.277	-0.544513	4.41e-05	0.000388319
ENSG00000123416.15_TUBA1B	27712.2	-0.544094	1.4e-05	0.000143289
ENSG00000110237.3_ARHGEF17	436.951	-0.544022	0.000831949	0.00464035
ENSG00000147459.17_DOCK5	698.296	-0.543319	3.13e-06	3.94e-05
ENSG00000141965.4_FEM1A	1956.83	-0.542267	9.44e-05	0.000745718
ENSG00000141560.14_FN3KRP	929.083	-0.541977	5.15e-11	2.04e-09
ENSG00000092036.16_HAUS4	343.287	-0.541908	0.000262577	0.00176913
ENSG00000214022.11_REPIN1	942.07	-0.541894	2.16e-05	0.000208875
ENSG00000132612.15_VPS4A	2406.4	-0.541856	2.02e-10	7.2e-09
ENSG00000108448.20_TRIM16L	654.332	-0.541831	6.95e-07	1.06e-05
ENSG00000166938.12_DIS3L	379.804	-0.541785	0.00125807	0.00653986
ENSG00000264230.7_ANXA8L1	6082.19	-0.541775	5.98e-10	1.95e-08
ENSG00000162302.12_RPS6KA4	2329.88	-0.541716	4.12e-10	1.41e-08
ENSG00000095564.13_BTAF1	598.947	-0.541704	3.24e-06	4.04e-05
ENSG00000162390.17_ACOT11	228.492	-0.541471	0.00109298	0.0058145
ENSG00000109466.13_KLHL2	535.656	-0.541009	2.2e-07	3.84e-06
ENSG00000183762.12_KREMEN1	294.184	-0.541001	7.54e-06	8.47e-05
ENSG00000128578.9_STRIP2	221.926	-0.540596	0.0038289	0.0163685
ENSG00000132470.13_ITGB4	24547.1	-0.539731	2.04e-06	2.71e-05
ENSG00000049246.14_PER3	192.359	-0.539287	0.00634032	0.0246235
ENSG00000165914.14_TTC7B	447.648	-0.538862	3.97e-05	0.000354739
ENSG00000104067.16_TJP1	3336.03	-0.538805	4.47e-10	1.51e-08
ENSG00000197879.14_MYO1C	6372.89	-0.538713	1.02e-06	1.49e-05
ENSG00000150712.10_MTMR12	675.005	-0.538704	2.08e-05	0.000201603
ENSG00000154127.9_UBASH3B	1379.49	-0.538433	1.13e-09	3.48e-08
ENSG00000119685.19_TTLL5	631.623	-0.538376	3.14e-05	0.000289518
ENSG00000260238.5_PMF1-BGLAP	88.4726	-0.53829	0.00856712	0.0314806
ENSG00000163935.13_SFMBT1	169.735	-0.538017	0.00254802	0.0117344
ENSG00000187097.12_ENTPD5	488.949	-0.538008	4.87e-07	7.8e-06
ENSG00000164221.12_CCDC112	172.068	-0.537804	0.00779505	0.0291209
ENSG00000138376.10_BARD1	269.466	-0.537036	0.000307042	0.00200922
ENSG00000169826.7_CSGALNACT2	733.013	-0.537021	3.23e-09	8.83e-08
ENSG00000108106.13_UBE2S	2587.17	-0.536641	1.92e-05	0.000188535
ENSG00000105186.14_ANKRD27	1438.85	-0.536593	1.84e-06	2.47e-05
ENSG00000129474.15_AJUBA	3034.4	-0.536253	4.72e-09	1.23e-07
ENSG00000137331.11_IER3	2151.34	-0.535897	0.000129203	0.000966323
ENSG00000141384.11_TAF4B	315.24	-0.535798	0.00220179	0.0104327
ENSG00000068650.18_ATP11A	556.811	-0.53573	1.04e-05	0.000110589
ENSG00000125454.11_SLC25A19	375.773	-0.535711	0.00121435	0.00634774
ENSG00000198142.4_SOWAHC	2418.98	-0.535471	1.84e-11	8.04e-10
ENSG00000180921.6_FAM83H	1178.49	-0.53441	7.83e-09	1.96e-07
ENSG00000050393.11_MCUR1	755.111	-0.534379	7.1e-07	1.07e-05
ENSG00000165288.10_BRWD3	89.3649	-0.534306	0.0084238	0.0310451
ENSG00000159239.11_C2orf81	92.4563	-0.534243	0.00661415	0.0254892
ENSG00000174442.11_ZWILCH	868.442	-0.53391	0.000334997	0.0021622
ENSG00000169710.6_FASN	3064.25	-0.533256	6.91e-05	0.000571379
ENSG00000056586.15_RC3H2	1384.56	-0.533152	5.27e-11	2.08e-09
ENSG00000109762.15_SNX25	333.091	-0.532806	4.65e-06	5.55e-05
ENSG00000110218.8_PANX1	1214.88	-0.532514	6.95e-07	1.06e-05
ENSG00000031691.6_CENPQ	174.646	-0.531883	0.00101487	0.00548251
ENSG00000096060.14_FKBP5	1774.71	-0.531726	4.64e-05	0.000406144
ENSG00000072274.12_TFRC	5590.04	-0.531648	9.52e-06	0.000103263
ENSG00000136111.12_TBC1D4	521.298	-0.531383	5.24e-06	6.15e-05
ENSG00000187790.10_FANCM	115.513	-0.53106	0.0108177	0.0380381
ENSG00000132953.16_XPO4	819.178	-0.53091	1.5e-05	0.000152174
ENSG00000212719.10_C17orf51	399.1	-0.530431	0.000855556	0.00474999
ENSG00000012211.12_PRICKLE3	403.683	-0.529376	1.95e-05	0.000190182
ENSG00000215114.7_UBXN2B	442.041	-0.529206	4.27e-06	5.17e-05
ENSG00000123374.10_CDK2	576.742	-0.528784	2.4e-07	4.16e-06
ENSG00000115507.9_OTX1	641.527	-0.528451	8.69e-05	0.000697395
ENSG00000123143.12_PKN1	1244.23	-0.527799	6.45e-05	0.00054118
ENSG00000178202.12_KDELC2	231.61	-0.52734	0.00188455	0.00917411
ENSG00000066654.12_THUMPD1	1157.58	-0.527054	0.000117216	0.000892219
ENSG00000131061.13_ZNF341	202.319	-0.526786	1.41e-05	0.000143975
ENSG00000234857.2_HNRNPUL2-BSCL2	175.029	-0.525525	0.00246105	0.0114074
ENSG00000188522.14_FAM83G	1360.53	-0.524984	4.74e-10	1.59e-08
ENSG00000111424.10_VDR	1562.17	-0.524984	5.19e-06	6.11e-05
ENSG00000096968.12_JAK2	203.196	-0.524973	0.000768282	0.00435563
ENSG00000101442.9_ACTR5	324.948	-0.524394	0.00180661	0.00886075
ENSG00000111057.10_KRT18	31514.2	-0.524007	7.39e-09	1.87e-07
ENSG00000164654.15_MIOS	804.89	-0.523349	6.72e-07	1.03e-05
ENSG00000196678.13_ERI2	416.508	-0.523138	7.73e-06	8.66e-05
ENSG00000167325.14_RRM1	1785.49	-0.523057	0.000109438	0.000844136
ENSG00000186197.12_EDARADD	338.442	-0.522049	0.00513452	0.0208181
ENSG00000115380.18_EFEMP1	3648.52	-0.521469	1.91e-11	8.28e-10
ENSG00000075643.5_MOCOS	422.569	-0.521468	2.06e-06	2.74e-05
ENSG00000124145.6_SDC4	6773.94	-0.521325	1.69e-07	3.03e-06
ENSG00000082641.15_NFE2L1	2325.52	-0.520461	5.25e-10	1.73e-08
ENSG00000118263.14_KLF7	1742.18	-0.519877	1.92e-05	0.000188618
ENSG00000184992.10_BRI3BP	380.716	-0.519542	0.00425478	0.0178836
ENSG00000120539.14_MASTL	338.28	-0.519497	0.00285052	0.0128595
ENSG00000196968.10_FUT11	381.368	-0.518437	0.000793739	0.00446791
ENSG00000149218.4_ENDOD1	1546.48	-0.518412	8.43e-08	1.64e-06
ENSG00000075426.11_FOSL2	2442.82	-0.518348	1.08e-07	2.04e-06
ENSG00000178814.15_OPLAH	264.698	-0.518319	0.0044516	0.0185618
ENSG00000067057.16_PFKP	8823.03	-0.517991	8.82e-05	0.000705791
ENSG00000126883.16_NUP214	1015	-0.517898	0.00192907	0.00934844
ENSG00000154914.16_USP43	685.33	-0.517707	0.000720625	0.00412123
ENSG00000151092.16_NGLY1	1107.18	-0.516927	2.15e-10	7.6e-09
ENSG00000178074.5_C2orf69	559.288	-0.516609	0.000128481	0.000961881
ENSG00000111445.13_RFC5	498.816	-0.516509	0.000379622	0.00240121
ENSG00000116260.16_QSOX1	2870.18	-0.516384	0.000140826	0.00103927
ENSG00000187240.13_DYNC2H1	198.629	-0.516254	0.00923852	0.0335293
ENSG00000121578.12_B4GALT4	565.326	-0.516171	5.51e-05	0.000472939
ENSG00000187164.17_SHTN1	286.262	-0.515743	5.01e-05	0.000434504
ENSG00000172943.18_PHF8	500.17	-0.515338	1.1e-05	0.000116308
ENSG00000176871.8_WSB2	4336.03	-0.515314	2.98e-07	5e-06
ENSG00000113356.10_POLR3G	676.383	-0.515295	0.000450708	0.00277635
ENSG00000153832.11_FBXO36	199.832	-0.514924	0.00314713	0.0139586
ENSG00000188997.7_KCTD21	326.282	-0.514288	0.00105426	0.00565059
ENSG00000100441.9_KHNYN	1514.73	-0.514003	0.00187798	0.00915106
ENSG00000170145.4_SIK2	185.783	-0.513724	0.00022193	0.0015416
ENSG00000248919.7_ATP5J2-PTCD1	366.105	-0.513336	0.00553215	0.0221289
ENSG00000158006.13_PAFAH2	652.989	-0.51333	1.49e-06	2.05e-05
ENSG00000080822.16_CLDND1	1684.75	-0.513246	3.26e-08	7.11e-07
ENSG00000131725.13_WDR44	667.757	-0.512558	5.4e-05	0.000464473
ENSG00000136826.14_KLF4	359.965	-0.512085	2.59e-05	0.000244082
ENSG00000037474.14_NSUN2	3422.35	-0.511369	8.44e-12	4.01e-10
ENSG00000170113.15_NIPA1	364.668	-0.511353	4.89e-05	0.000425552
ENSG00000151208.16_DLG5	1941.3	-0.510757	7.25e-05	0.000594636
ENSG00000169855.19_ROBO1	681.497	-0.510263	0.00113083	0.00598195
ENSG00000130734.9_ATG4D	718.284	-0.509898	1.46e-07	2.67e-06
ENSG00000140521.11_POLG	1489.68	-0.509747	2.82e-05	0.000263037
ENSG00000268043.7_NBPF12	173.182	-0.509524	0.00330804	0.0144967
ENSG00000108829.9_LRRC59	6182.38	-0.50916	5.86e-07	9.12e-06
ENSG00000186862.17_PDZD7	95.2735	-0.509152	0.0132695	0.0449135
ENSG00000165806.19_CASP7	845.684	-0.509104	3.85e-07	6.34e-06
ENSG00000139832.4_RAB20	111.18	-0.50896	0.015174	0.0499635
ENSG00000198887.8_SMC5	654.269	-0.50878	1.76e-05	0.000175225
ENSG00000180190.11_TDRP	1283.72	-0.508642	2.98e-06	3.77e-05
ENSG00000087586.17_AURKA	1064.57	-0.508547	0.00461626	0.0191352
ENSG00000083857.13_FAT1	2076.33	-0.507851	3.27e-09	8.91e-08
ENSG00000168496.3_FEN1	1391.71	-0.507771	0.00106545	0.00569834
ENSG00000100503.23_NIN	757.276	-0.507693	8.14e-07	1.21e-05
ENSG00000147119.3_CHST7	104.145	-0.507604	0.00763043	0.0286413
ENSG00000198853.11_RUSC2	579.112	-0.50732	0.000176442	0.00126785
ENSG00000176105.13_YES1	1996.99	-0.507021	7.01e-10	2.24e-08
ENSG00000168502.17_MTCL1	263.229	-0.506913	0.00397771	0.0169131
ENSG00000166225.8_FRS2	576.654	-0.506895	5.13e-06	6.05e-05
ENSG00000100304.12_TTLL12	4154.18	-0.506665	6.86e-07	1.05e-05
ENSG00000171522.5_PTGER4	229.065	-0.506423	0.000613654	0.00360558
ENSG00000110497.14_AMBRA1	481.187	-0.50466	0.000915807	0.00503057
ENSG00000109814.11_UGDH	2851.89	-0.504652	1.43e-08	3.39e-07
ENSG00000197586.12_ENTPD6	3549.42	-0.504545	9.37e-09	2.32e-07
ENSG00000164099.3_PRSS12	382.834	-0.504506	0.00677219	0.0259679
ENSG00000162413.16_KLHL21	6394.53	-0.504475	4.38e-07	7.1e-06
ENSG00000180758.11_GPR157	693.328	-0.504348	0.00304541	0.0135675
ENSG00000183853.17_KIRREL	1414.57	-0.50414	0.000302064	0.00198009
ENSG00000104320.13_NBN	1327.55	-0.503827	9.77e-07	1.43e-05
ENSG00000100226.15_GTPBP1	1048.61	-0.50298	0.000136293	0.00101085
ENSG00000166979.12_EVA1C	98.0963	-0.502664	0.0140795	0.047009
ENSG00000171100.14_MTM1	584.739	-0.502425	1.87e-06	2.51e-05
ENSG00000119333.11_WDR34	1356.57	-0.501909	0.000846336	0.00470925
ENSG00000005059.15_CCDC109B	668.273	-0.501513	1.24e-05	0.000128546
ENSG00000168394.10_TAP1	2350.75	-0.50103	4.37e-05	0.000385067
ENSG00000073350.13_LLGL2	1434.71	-0.500949	0.000506278	0.0030646
ENSG00000067177.14_PHKA1	461.769	-0.500732	8.87e-05	0.000708451
ENSG00000182118.5_FAM89A	256.391	-0.500694	0.000132426	0.000986004
ENSG00000186088.15_GSAP	338.25	-0.500344	0.00029678	0.00195399
ENSG00000206560.10_ANKRD28	683.388	-0.499938	2.42e-08	5.46e-07
ENSG00000106617.13_PRKAG2	1715.17	-0.499829	2.98e-11	1.23e-09
ENSG00000116641.15_DOCK7	1572.34	-0.499624	2.17e-09	6.15e-08
ENSG00000148339.12_SLC25A25	290.281	-0.499593	0.00217651	0.0103374
ENSG00000047188.15_YTHDC2	716.729	-0.498734	1.01e-06	1.47e-05
ENSG00000116273.5_PHF13	183.977	-0.498411	0.0105049	0.0371908
ENSG00000171316.11_CHD7	589.24	-0.49809	4.36e-06	5.26e-05
ENSG00000269713.7_NBPF9	494.052	-0.498058	0.000268875	0.00180186
ENSG00000138002.14_IFT172	216.469	-0.497866	0.00124844	0.00649711
ENSG00000145332.13_KLHL8	546.066	-0.497736	0.000389775	0.00245127
ENSG00000185189.15_NRBP2	920.038	-0.497521	8.73e-07	1.29e-05
ENSG00000188428.16_BLOC1S5	364.374	-0.496954	0.000191306	0.00136227
ENSG00000169155.9_ZBTB43	589.823	-0.496738	0.000100885	0.000789113
ENSG00000134780.9_DAGLA	191.344	-0.496682	0.00804673	0.0299049
ENSG00000138166.5_DUSP5	1153.16	-0.496619	0.00103699	0.00556794
ENSG00000081923.10_ATP8B1	596.52	-0.496095	0.000361125	0.0023039
ENSG00000156398.12_SFXN2	176.732	-0.495714	0.0126626	0.0431974
ENSG00000088387.17_DOCK9	1181.78	-0.495571	0.00285643	0.0128784
ENSG00000073008.14_PVR	2012.99	-0.495005	1.48e-05	0.000150316
ENSG00000176058.11_TPRN	147.128	-0.494828	0.0111294	0.0389062
ENSG00000010818.8_HIVEP2	443.609	-0.494261	2.62e-05	0.000247262
ENSG00000205420.10_KRT6A	202128	-0.493803	2.32e-05	0.000221785
ENSG00000163947.11_ARHGEF3	1524.57	-0.493766	1.17e-06	1.68e-05
ENSG00000144655.14_CSRNP1	561.946	-0.493361	0.00231128	0.0108641
ENSG00000103275.18_UBE2I	2705.52	-0.492987	8.69e-05	0.000697395
ENSG00000034152.18_MAP2K3	4024.19	-0.492636	7.65e-11	2.94e-09
ENSG00000180739.13_S1PR5	191.047	-0.492545	0.00560375	0.0223465
ENSG00000137831.14_UACA	1088.34	-0.49221	4.46e-06	5.35e-05
ENSG00000186687.15_LYRM7	349.802	-0.491435	0.00418931	0.0176678
ENSG00000081177.18_EXD2	639.523	-0.491433	0.000178435	0.00128065
ENSG00000064652.10_SNX24	685.259	-0.490949	0.000253894	0.00172221
ENSG00000132768.13_DPH2	1469.67	-0.490185	1.91e-08	4.39e-07
ENSG00000164741.14_DLC1	1057.89	-0.489964	8.86e-05	0.000708157
ENSG00000070495.14_JMJD6	852.171	-0.48927	3.52e-06	4.35e-05
ENSG00000204642.13_HLA-F	410.863	-0.488902	0.00201105	0.00966771
ENSG00000186470.13_BTN3A2	156.262	-0.488629	0.00791334	0.0295041
ENSG00000154359.12_LONRF1	482.768	-0.488609	9.62e-07	1.41e-05
ENSG00000180773.14_SLC36A4	358.876	-0.488516	0.000230015	0.00158586
ENSG00000140563.14_MCTP2	269.907	-0.4873	0.000888675	0.00489946
ENSG00000139437.17_TCHP	353.204	-0.487088	0.000646456	0.00376736
ENSG00000198517.9_MAFK	144.756	-0.486721	0.00185475	0.00906135
ENSG00000144791.9_LIMD1	432.309	-0.486464	6.04e-05	0.000512135
ENSG00000146858.7_ZC3HAV1L	96.604	-0.485908	0.00508544	0.0206637
ENSG00000023445.13_BIRC3	382.221	-0.485574	0.000504879	0.0030586
ENSG00000160285.14_LSS	4432.58	-0.485439	2.64e-05	0.000248138
ENSG00000051382.8_PIK3CB	714.22	-0.485336	5.58e-07	8.75e-06
ENSG00000126216.12_TUBGCP3	880.522	-0.485286	4.36e-05	0.000384302
ENSG00000136802.11_LRRC8A	8541.34	-0.485073	3.27e-07	5.42e-06
ENSG00000100600.14_LGMN	1376.96	-0.484609	1.14e-08	2.79e-07
ENSG00000126003.6_PLAGL2	779.974	-0.484377	8.82e-05	0.000705791
ENSG00000163625.15_WDFY3	329.227	-0.484109	2.13e-05	0.000205836
ENSG00000142002.16_DPP9	4086.33	-0.483507	9.01e-06	9.88e-05
ENSG00000076706.14_MCAM	901.044	-0.48337	0.00445965	0.0185784
ENSG00000120889.12_TNFRSF10B	5477.35	-0.483264	1.14e-10	4.24e-09
ENSG00000169242.11_EFNA1	2710.19	-0.482563	1.44e-05	0.000146454
ENSG00000057294.13_PKP2	3571.47	-0.482017	9.91e-07	1.45e-05
ENSG00000130816.14_DNMT1	1136.39	-0.481947	0.000582522	0.00344965
ENSG00000100714.15_MTHFD1	2877.63	-0.481767	2.88e-05	0.000267753
ENSG00000139921.12_TMX1	2469.64	-0.481492	1.91e-05	0.000187905
ENSG00000172469.14_MANEA	228.518	-0.48115	0.00190824	0.00927142
ENSG00000107020.9_PLGRKT	625.673	-0.481077	1.88e-05	0.000186056
ENSG00000197771.12_MCMBP	1916.02	-0.480525	1.22e-09	3.74e-08
ENSG00000103966.9_EHD4	3157.34	-0.4798	2.74e-08	6.07e-07
ENSG00000041982.14_TNC	1452.02	-0.479557	0.00042978	0.00266162
ENSG00000134897.13_BIVM	324.279	-0.479213	0.00604236	0.0237116
ENSG00000221955.10_SLC12A8	426.352	-0.478043	0.00267713	0.0122315
ENSG00000189433.5_GJB4	1126.98	-0.477745	5.45e-05	0.000468468
ENSG00000265190.6_ANXA8	16675.5	-0.477714	2.46e-09	6.86e-08
ENSG00000243749.1_ZMYM6NB	380.557	-0.477698	0.00102433	0.00552765
ENSG00000166197.16_NOLC1	5072.55	-0.477685	5.79e-06	6.7e-05
ENSG00000101346.11_POFUT1	1416.52	-0.477083	1.44e-05	0.000146454
ENSG00000005469.11_CROT	1104.1	-0.476739	0.00138708	0.00708785
ENSG00000130787.13_HIP1R	1315.09	-0.475626	6.41e-07	9.84e-06
ENSG00000110171.18_TRIM3	279.068	-0.475427	0.00346597	0.0150722
ENSG00000130164.11_LDLR	7970.9	-0.475386	0.00126406	0.00656645
ENSG00000069943.9_PIGB	431.321	-0.47531	0.000176075	0.00126582
ENSG00000184363.9_PKP3	9429.33	-0.474729	3.61e-09	9.71e-08
ENSG00000117298.14_ECE1	3000.34	-0.474076	0.00410399	0.0173724
ENSG00000018510.12_AGPS	1606.65	-0.474021	1.11e-07	2.09e-06
ENSG00000048991.16_R3HDM1	629.613	-0.473717	0.000116772	0.000889742
ENSG00000204179.10_PTPN20	96.6886	-0.473244	0.0132913	0.044957
ENSG00000174485.14_DENND4A	233.088	-0.472478	0.00454521	0.0188824
ENSG00000162885.12_B3GALNT2	510.478	-0.472394	1.66e-05	0.000166262
ENSG00000076351.12_SLC46A1	488.158	-0.472372	0.000281887	0.00187343
ENSG00000180628.14_PCGF5	664.586	-0.471755	0.000126625	0.000949874
ENSG00000179361.17_ARID3B	735.285	-0.470695	0.00069555	0.00400068
ENSG00000267228.6_RP11-49K24.6	372.878	-0.470477	0.0014432	0.0073297
ENSG00000136856.17_SLC2A8	469.072	-0.470339	0.000119629	0.000906688
ENSG00000155256.17_ZFYVE27	835.049	-0.470116	8.05e-05	0.000651682
ENSG00000135341.17_MAP3K7	1394.45	-0.469856	1.05e-07	2e-06
ENSG00000204389.9_HSPA1A	4377.01	-0.469538	9.06e-07	1.34e-05
ENSG00000130309.10_COLGALT1	2442.01	-0.469494	1.82e-05	0.000180994
ENSG00000008853.16_RHOBTB2	878.344	-0.469251	1.03e-05	0.000109984
ENSG00000137267.5_TUBB2A	4354.07	-0.468839	1.35e-05	0.000138559
ENSG00000173207.12_CKS1B	2090.48	-0.468586	0.000208493	0.00146247
ENSG00000103335.19_PIEZO1	4546.29	-0.468477	1.06e-08	2.6e-07
ENSG00000125746.14_EML2	608.334	-0.468469	0.000129098	0.000966014
ENSG00000198554.11_WDHD1	321.234	-0.467621	0.00628569	0.0244746
ENSG00000135763.9_URB2	683.619	-0.466832	0.00173815	0.00858636
ENSG00000163430.9_FSTL1	1699.8	-0.466621	2.61e-06	3.36e-05
ENSG00000105778.17_AVL9	694.194	-0.466549	2.19e-08	4.96e-07
ENSG00000188910.7_GJB3	3859.26	-0.466307	4.01e-07	6.56e-06
ENSG00000160072.19_ATAD3B	1863.29	-0.466099	3.67e-06	4.52e-05
ENSG00000139116.17_KIF21A	442.635	-0.465773	0.000246779	0.00168002
ENSG00000168734.13_PKIG	323.286	-0.465154	0.00122052	0.00637112
ENSG00000151876.12_FBXO4	157.167	-0.464823	0.00324873	0.0143167
ENSG00000085433.15_WDR47	1247.63	-0.464703	3.22e-07	5.37e-06
ENSG00000053770.11_AP5M1	935.495	-0.464599	7.85e-06	8.78e-05
ENSG00000143845.14_ETNK2	889.809	-0.46449	0.000774259	0.0043829
ENSG00000101367.8_MAPRE1	3744.86	-0.464473	5.97e-13	3.36e-11
ENSG00000182973.18_CNOT10	900.477	-0.464473	1.78e-07	3.15e-06
ENSG00000115183.13_TANC1	1631.21	-0.46373	4.24e-05	0.000375349
ENSG00000075975.15_MKRN2	1632.64	-0.463345	7.82e-08	1.54e-06
ENSG00000166592.11_RRAD	477.365	-0.463195	0.0124958	0.0427085
ENSG00000148400.9_NOTCH1	2239.47	-0.463193	0.000281997	0.00187343
ENSG00000103876.11_FAH	1533.26	-0.462924	1.23e-09	3.75e-08
ENSG00000136143.13_SUCLA2	1425.23	-0.462868	1.68e-06	2.27e-05
ENSG00000273749.4_CYFIP1	7683.6	-0.462619	3.73e-08	7.98e-07
ENSG00000107819.13_SFXN3	2216.71	-0.462415	9.41e-06	0.000102298
ENSG00000203499.10_FAM83H-AS1	292.702	-0.462285	0.0074834	0.0281951
ENSG00000163125.15_RPRD2	960.297	-0.461441	0.000139813	0.00103332
ENSG00000175592.8_FOSL1	4676.07	-0.461065	1.78e-07	3.15e-06
ENSG00000107566.13_ERLIN1	1398.74	-0.460922	3.43e-10	1.18e-08
ENSG00000070610.14_GBA2	1073.98	-0.460902	7.01e-05	0.000577624
ENSG00000185722.16_ANKFY1	1780.08	-0.460854	5.57e-05	0.000477278
ENSG00000114019.14_AMOTL2	3440.83	-0.460827	2.33e-05	0.000222344
ENSG00000119917.13_IFIT3	694.836	-0.46072	0.00629214	0.024487
ENSG00000131023.12_LATS1	607.553	-0.460612	3.1e-05	0.000285975
ENSG00000160294.10_MCM3AP	1532.58	-0.460467	0.00358425	0.0154813
ENSG00000108349.14_CASC3	1913.21	-0.460026	0.000170285	0.0012289
ENSG00000113161.15_HMGCR	4580.26	-0.459881	4.52e-06	5.41e-05
ENSG00000145390.11_USP53	544.811	-0.459797	0.000795479	0.00447602
ENSG00000172037.13_LAMB2	1651.51	-0.459585	9.88e-05	0.000775996
ENSG00000143493.12_INTS7	879.268	-0.459253	0.000287171	0.00190072
ENSG00000126453.9_BCL2L12	462.633	-0.459115	2.06e-05	0.000200635
ENSG00000154429.10_CCSAP	161.697	-0.459095	0.00557435	0.0222529
ENSG00000086570.12_FAT2	1224.02	-0.459074	5.28e-07	8.36e-06
ENSG00000107731.12_UNC5B	989.604	-0.458957	3.15e-07	5.27e-06
ENSG00000096433.10_ITPR3	4202.05	-0.458326	5.65e-05	0.000482552
ENSG00000121060.14_TRIM25	1678.67	-0.458221	3.25e-05	0.000298166
ENSG00000179409.10_GEMIN4	2117.47	-0.458208	0.000617169	0.00362198
ENSG00000115756.12_HPCAL1	1336	-0.458183	0.00246084	0.0114074
ENSG00000163344.5_PMVK	823.2	-0.458121	1.24e-06	1.75e-05
ENSG00000166821.8_PEX11A	125.987	-0.458109	0.0144316	0.0479501
ENSG00000155313.15_USP25	1083.82	-0.457958	4.43e-06	5.32e-05
ENSG00000188559.13_RALGAPA2	385.73	-0.457689	0.000755936	0.00429381
ENSG00000152952.11_PLOD2	4123.37	-0.457422	1.2e-06	1.71e-05
ENSG00000074054.17_CLASP1	1650.51	-0.457395	1.99e-05	0.000194036
ENSG00000065243.18_PKN2	946.76	-0.457289	6.22e-06	7.11e-05
ENSG00000133704.9_IPO8	473.818	-0.457081	5.16e-05	0.000446385
ENSG00000073282.12_TP63	2869.74	-0.456886	2.91e-09	7.98e-08
ENSG00000135862.5_LAMC1	2411.17	-0.456759	0.000585276	0.00346323
ENSG00000169247.11_SH3TC2	425.496	-0.456526	0.00286726	0.0129195
ENSG00000100522.8_GNPNAT1	871.125	-0.456516	1.25e-05	0.000129331
ENSG00000141198.13_TOM1L1	1002.64	-0.456438	1.98e-07	3.49e-06
ENSG00000181751.9_C5orf30	297.27	-0.456162	0.00119235	0.00625013
ENSG00000213160.9_KLHL23	206.156	-0.456087	0.00355378	0.0153984
ENSG00000099812.8_MISP	2904.99	-0.455201	8.56e-05	0.000688529
ENSG00000078967.12_UBE2D4	444.55	-0.455177	9.26e-07	1.36e-05
ENSG00000106266.8_SNX8	803.262	-0.454998	0.000959646	0.0052331
ENSG00000150990.7_DHX37	546.574	-0.454719	0.00930749	0.0337307
ENSG00000167930.15_ITFG3	2080.92	-0.453896	1.2e-06	1.71e-05
ENSG00000157827.19_FMNL2	359.103	-0.453452	0.00107845	0.0057515
ENSG00000124496.12_TRERF1	401.051	-0.453348	0.00224383	0.0105901
ENSG00000175602.3_CCDC85B	1709.24	-0.453117	2.56e-05	0.000241935
ENSG00000126803.9_HSPA2	556.305	-0.453052	0.00527894	0.0212716
ENSG00000139880.19_CDH24	137.402	-0.452766	0.00891185	0.032564
ENSG00000142949.16_PTPRF	4806.53	-0.452548	4.97e-07	7.93e-06
ENSG00000183723.12_CMTM4	458.322	-0.452521	1.65e-05	0.000164787
ENSG00000153187.16_HNRNPU	8601.3	-0.452491	2.06e-10	7.33e-09
ENSG00000177463.15_NR2C2	336.58	-0.452482	0.000395043	0.00248121
ENSG00000183696.13_UPP1	3206.8	-0.452152	0.00924427	0.0335411
ENSG00000092871.16_RFFL	772.746	-0.451952	1.06e-05	0.000112959
ENSG00000149269.9_PAK1	1541.59	-0.451896	2.3e-06	3e-05
ENSG00000112759.16_SLC29A1	895.376	-0.451494	0.00785325	0.0293084
ENSG00000162430.16_SEPN1	993.092	-0.450861	1.76e-05	0.0001751
ENSG00000103932.11_RPAP1	1074.12	-0.450649	0.000860965	0.00477473
ENSG00000129250.11_KIF1C	4390.97	-0.45051	3.34e-12	1.7e-10
ENSG00000070814.17_TCOF1	2129.08	-0.45036	0.00491208	0.0201391
ENSG00000122591.11_FAM126A	1144.69	-0.449473	1.52e-05	0.000153312
ENSG00000165507.8_C10orf10	824.236	-0.448511	0.00657675	0.0253841
ENSG00000101596.14_SMCHD1	562.342	-0.448466	0.00429197	0.0180155
ENSG00000112118.17_MCM3	1603.58	-0.447756	0.0147008	0.0486722
ENSG00000101670.11_LIPG	1294.88	-0.447475	0.00279631	0.0126682
ENSG00000182372.7_CLN8	626.384	-0.447474	2.3e-05	0.000220204
ENSG00000130159.13_ECSIT	602.657	-0.447367	9.5e-06	0.000103261
ENSG00000242259.8_C22orf39	495.777	-0.447281	0.000188622	0.00134531
ENSG00000104856.13_RELB	673.494	-0.446842	0.000150127	0.00109981
ENSG00000092445.11_TYRO3	143.754	-0.446735	0.00557841	0.0222632
ENSG00000179820.15_MYADM	4906.83	-0.446702	0.00121429	0.00634774
ENSG00000138760.8_SCARB2	2312.4	-0.446593	5.28e-06	6.17e-05
ENSG00000112365.4_ZBTB24	307.384	-0.44658	0.00636241	0.0247018
ENSG00000187837.3_HIST1H1C	680.454	-0.446208	0.00162695	0.00812286
ENSG00000197565.15_COL4A6	311.83	-0.446129	8.54e-05	0.000687322
ENSG00000156853.11_ZNF689	318.702	-0.445681	0.000130292	0.000972531
ENSG00000006432.15_MAP3K9	2264.47	-0.445554	1.87e-07	3.3e-06
ENSG00000198089.14_SFI1	369.302	-0.445079	0.0123772	0.0423708
ENSG00000112561.17_TFEB	240.759	-0.444919	0.0013211	0.00681564
ENSG00000120802.13_TMPO	1040.62	-0.444914	0.0112675	0.0392702
ENSG00000104290.10_FZD3	608.57	-0.444728	0.00207673	0.00993575
ENSG00000136940.13_PDCL	525.476	-0.444311	0.00156622	0.00785622
ENSG00000239306.4_RBM14	1974	-0.443779	0.000335745	0.00216497
ENSG00000177119.15_ANO6	2197.37	-0.44369	8.62e-08	1.68e-06
ENSG00000155744.9_FAM126B	363.873	-0.443132	0.00336016	0.0146827
ENSG00000003393.14_ALS2	827.895	-0.442893	3.01e-06	3.8e-05
ENSG00000134247.9_PTGFRN	2176.56	-0.442376	0.000239767	0.00164196
ENSG00000105963.13_ADAP1	613.588	-0.442339	0.000944642	0.00516253
ENSG00000138175.8_ARL3	910.844	-0.442129	0.000129495	0.00096706
ENSG00000166025.17_AMOTL1	3722.82	-0.440219	0.000585993	0.00346359
ENSG00000035403.16_VCL	10530.9	-0.440076	0.000614106	0.00360682
ENSG00000071282.11_LMCD1	1064.82	-0.439854	3.42e-06	4.24e-05
ENSG00000164402.13_SEPT8	370.796	-0.439802	0.00242055	0.0112835
ENSG00000163249.9_CCNYL1	676.581	-0.439792	2.86e-07	4.82e-06
ENSG00000148840.10_PPRC1	2116.87	-0.439792	0.00340141	0.0148409
ENSG00000107338.9_SHB	1303.95	-0.439262	0.000815515	0.00457334
ENSG00000137752.22_CASP1	652.205	-0.439241	3.25e-06	4.05e-05
ENSG00000139629.15_GALNT6	1495.09	-0.438993	0.000366219	0.00233046
ENSG00000086827.8_ZW10	841.467	-0.438911	9.74e-06	0.000105019
ENSG00000110108.9_TMEM109	2442.73	-0.438303	1.87e-06	2.51e-05
ENSG00000151287.16_TEX30	494.74	-0.437992	0.00252194	0.011643
ENSG00000196912.12_ANKRD36B	125.808	-0.437234	0.0144157	0.0479182
ENSG00000102796.10_DHRS12	162.406	-0.436961	0.00953164	0.0343836
ENSG00000046604.12_DSG2	9539.02	-0.436625	9.68e-12	4.52e-10
ENSG00000121964.14_GTDC1	411.139	-0.436452	0.00045119	0.00277818
ENSG00000102302.7_FGD1	498.267	-0.436433	0.000119002	0.000903066
ENSG00000143390.17_RFX5	1620.65	-0.436428	0.000108598	0.000838524
ENSG00000180098.9_TRNAU1AP	624.282	-0.435146	0.000309506	0.00202182
ENSG00000068097.14_HEATR6	423.258	-0.434598	0.00135494	0.00696391
ENSG00000070476.14_ZXDC	627.599	-0.433997	4.7e-05	0.00041011
ENSG00000135317.12_SNX14	1761.59	-0.433736	5.59e-07	8.76e-06
ENSG00000119900.7_OGFRL1	633.071	-0.432858	0.000194193	0.00137891
ENSG00000084444.13_KIAA1467	111.291	-0.432796	0.00836298	0.0308436
ENSG00000025770.18_NCAPH2	714.831	-0.432435	0.000785504	0.00442819
ENSG00000084463.7_WBP11	1677.56	-0.432388	2.31e-07	4.02e-06
ENSG00000184014.7_DENND5A	596.416	-0.43228	0.00118343	0.0062099
ENSG00000024048.10_UBR2	967.791	-0.432019	7.34e-06	8.26e-05
ENSG00000101624.10_CEP76	216.356	-0.431839	0.00569448	0.0226225
ENSG00000176658.16_MYO1D	2260.28	-0.431242	6.04e-07	9.35e-06
ENSG00000147202.17_DIAPH2	564.534	-0.430821	0.000114123	0.000874882
ENSG00000124486.12_USP9X	1972.73	-0.430779	2.54e-08	5.67e-07
ENSG00000103067.11_ESRP2	1529.82	-0.430545	0.000278935	0.0018585
ENSG00000215305.9_VPS16	929.621	-0.430422	9.6e-06	0.000104015
ENSG00000119509.12_INVS	339.035	-0.430322	0.00235587	0.0110323
ENSG00000197622.12_CDC42SE1	1150.73	-0.429979	0.000119424	0.00090581
ENSG00000155592.15_ZKSCAN2	213.492	-0.428805	0.00675697	0.0259331
ENSG00000213397.10_HAUS7	246.978	-0.428584	0.00316074	0.0140106
ENSG00000150768.15_DLAT	1489.27	-0.427998	1.23e-06	1.75e-05
ENSG00000143653.9_SCCPDH	623.047	-0.427583	5.63e-05	0.000481464
ENSG00000167553.14_TUBA1C	14524.8	-0.427486	0.000154766	0.00112994
ENSG00000197122.11_SRC	1664.05	-0.426665	1.08e-06	1.57e-05
ENSG00000054983.16_GALC	266.395	-0.426449	0.00672001	0.0258507
ENSG00000177731.15_FLII	11836.4	-0.426427	8.78e-06	9.64e-05
ENSG00000180182.10_MED14	581.304	-0.426017	0.00183779	0.00899608
ENSG00000183718.5_TRIM52	109.953	-0.425808	0.012973	0.0440887
ENSG00000137801.10_THBS1	55905.3	-0.425524	8.03e-06	8.95e-05
ENSG00000169641.13_LUZP1	2124.76	-0.425441	1.96e-09	5.67e-08
ENSG00000144036.14_EXOC6B	1489.99	-0.425057	1.91e-06	2.56e-05
ENSG00000176619.10_LMNB2	2761.61	-0.424844	0.000335028	0.0021622
ENSG00000075539.13_FRYL	959.813	-0.424132	5.78e-07	9.02e-06
ENSG00000124574.14_ABCC10	1232.76	-0.423514	2.29e-05	0.000219444
ENSG00000113645.13_WWC1	772.116	-0.423077	0.000186128	0.00133045
ENSG00000150782.11_IL18	1954.88	-0.422986	0.00299034	0.0133578
ENSG00000107758.15_PPP3CB	357.502	-0.422809	4.42e-05	0.000388319
ENSG00000124788.17_ATXN1	262.874	-0.422765	0.00102527	0.00552884
ENSG00000114331.12_ACAP2	759.166	-0.422751	6.03e-05	0.000511956
ENSG00000163933.9_RFT1	1008.93	-0.422333	0.000290768	0.00191864
ENSG00000163913.11_IFT122	328.114	-0.42225	0.00905441	0.0329726
ENSG00000136205.16_TNS3	1592.98	-0.422116	0.00915725	0.0332987
ENSG00000120254.15_MTHFD1L	2146.22	-0.421353	1.86e-07	3.28e-06
ENSG00000073792.15_IGF2BP2	2784.11	-0.421233	2.68e-06	3.43e-05
ENSG00000136114.15_THSD1	304.359	-0.42121	0.0112157	0.0391443
ENSG00000204388.6_HSPA1B	3526.35	-0.421017	0.000217153	0.00151171
ENSG00000047849.21_MAP4	6769.7	-0.42096	7.78e-08	1.53e-06
ENSG00000185614.4_FAM212A	560.866	-0.42085	0.000120809	0.000914932
ENSG00000162909.17_CAPN2	29439	-0.420781	1.09e-05	0.000114968
ENSG00000008517.16_IL32	1411.5	-0.419581	0.000951076	0.00519014
ENSG00000136021.17_SCYL2	1776.01	-0.419218	1.17e-05	0.000122543
ENSG00000180667.10_YOD1	435.25	-0.419198	0.00217893	0.0103423
ENSG00000126821.7_SGPP1	978.762	-0.419136	2.44e-07	4.2e-06
ENSG00000167670.15_CHAF1A	420.087	-0.418395	0.0151491	0.0498924
ENSG00000115993.11_TRAK2	638.885	-0.418338	3.12e-05	0.000287311
ENSG00000072954.6_TMEM38A	275.549	-0.418136	0.00997206	0.0356487
ENSG00000140403.12_DNAJA4	238.122	-0.417876	0.0017932	0.0088036
ENSG00000129355.6_CDKN2D	302.227	-0.417739	0.000695115	0.00399971
ENSG00000167536.13_DHRS13	206.785	-0.416977	0.00941813	0.0340495
ENSG00000108861.8_DUSP3	3147.75	-0.416669	2.41e-07	4.17e-06
ENSG00000115419.12_GLS	2260.53	-0.416481	0.00103633	0.00556794
ENSG00000079974.17_RABL2B	461.651	-0.416024	0.00045509	0.00279875
ENSG00000091527.15_CDV3	3555.24	-0.41583	1.35e-12	7.24e-11
ENSG00000175216.14_CKAP5	2327.02	-0.415777	0.000656182	0.00380926
ENSG00000174943.9_KCTD13	251.41	-0.415624	0.000460008	0.00282552
ENSG00000166483.10_WEE1	1039.97	-0.415566	0.00137515	0.00704364
ENSG00000179295.15_PTPN11	3468.06	-0.414822	8.91e-08	1.73e-06
ENSG00000158987.19_RAPGEF6	320.88	-0.414767	0.00978529	0.0350897
ENSG00000157538.13_DSCR3	1816.23	-0.413947	1.1e-07	2.07e-06
ENSG00000163069.12_SGCB	1175.09	-0.41362	2.74e-05	0.000256696
ENSG00000116906.11_GNPAT	1592.05	-0.413033	1.63e-09	4.8e-08
ENSG00000106052.13_TAX1BP1	4365.53	-0.412938	3.42e-05	0.000311331
ENSG00000132481.6_TRIM47	815.964	-0.412704	0.00850889	0.0312972
ENSG00000243477.5_NAT6	186.58	-0.412408	0.00570404	0.0226383
ENSG00000068028.17_RASSF1	836.352	-0.412314	2.43e-05	0.000230828
ENSG00000181222.14_POLR2A	4275.18	-0.412233	0.000641588	0.0037448
ENSG00000129680.15_MAP7D3	556.352	-0.412205	0.00447477	0.018631
ENSG00000078618.19_NRD1	4301.2	-0.41217	1.07e-10	3.99e-09
ENSG00000006555.10_TTC22	411.515	-0.412033	0.00348613	0.0151358
ENSG00000124181.14_PLCG1	653.39	-0.411704	0.000295494	0.00194722
ENSG00000018236.14_CNTN1	530.485	-0.411427	3.76e-05	0.000338001
ENSG00000170385.9_SLC30A1	1588.64	-0.411307	0.00120286	0.00629645
ENSG00000124813.20_RUNX2	339.902	-0.411253	0.00203022	0.00974426
ENSG00000075234.16_TTC38	559.527	-0.411182	7.06e-05	0.000581337
ENSG00000189079.15_ARID2	497.071	-0.410635	0.000384426	0.00242534
ENSG00000101298.13_SNPH	295.145	-0.410552	0.000581844	0.003447
ENSG00000153107.11_ANAPC1	1668.12	-0.410539	0.000664396	0.00384801
ENSG00000095321.16_CRAT	750.953	-0.410124	0.000266539	0.0017926
ENSG00000135622.12_SEMA4F	411.922	-0.410051	0.00105982	0.00567633
ENSG00000131558.14_EXOC4	1313.77	-0.409864	0.000517433	0.00311955
ENSG00000114450.9_GNB4	794.594	-0.409751	0.000107329	0.000830858
ENSG00000008294.20_SPAG9	1518.25	-0.409492	8.12e-07	1.21e-05
ENSG00000125731.12_SH2D3A	1942.23	-0.409313	1.69e-07	3.03e-06
ENSG00000107554.15_DNMBP	754.354	-0.409265	0.0039249	0.0167028
ENSG00000145041.15_VPRBP	913.163	-0.409197	2.24e-05	0.000215722
ENSG00000111641.10_NOP2	3013.53	-0.409124	0.000122056	0.000920884
ENSG00000167880.7_EVPL	1064.41	-0.408657	0.00461171	0.0191216
ENSG00000161021.11_MAML1	468.847	-0.408314	0.00148958	0.00752329
ENSG00000088808.16_PPP1R13B	375.88	-0.407687	0.000239298	0.0016395
ENSG00000168143.8_FAM83B	891.52	-0.407605	0.000139585	0.00103214
ENSG00000082269.16_FAM135A	641.863	-0.407395	0.000257049	0.00173995
ENSG00000146648.15_EGFR	5321.28	-0.407206	0.0013623	0.00699214
ENSG00000128513.14_POT1	413.734	-0.406961	0.000514751	0.00310588
ENSG00000162688.15_AGL	614.572	-0.406743	3.44e-05	0.000312614
ENSG00000143398.19_PIP5K1A	1420.2	-0.406464	0.0140989	0.0470631
ENSG00000178425.13_NT5DC1	916.717	-0.405241	0.000182099	0.001306
ENSG00000129116.17_PALLD	3991.14	-0.405016	7.54e-09	1.9e-07
ENSG00000163026.11_C2orf44	352.795	-0.404991	0.00173865	0.00858636
ENSG00000140396.12_NCOA2	313.24	-0.404891	0.00616412	0.0240644
ENSG00000114767.6_RRP9	1058.38	-0.404049	2.13e-05	0.000205836
ENSG00000136100.12_VPS36	1065.31	-0.403932	2.42e-06	3.13e-05
ENSG00000104450.12_SPAG1	506.796	-0.403794	0.00022419	0.00155586
ENSG00000088812.17_ATRN	788.857	-0.403516	0.000110757	0.000852123
ENSG00000083290.19_ULK2	421.531	-0.40342	0.0056071	0.0223522
ENSG00000140575.12_IQGAP1	10276.5	-0.403301	6.17e-07	9.51e-06
ENSG00000131446.15_MGAT1	5768.42	-0.403255	1.32e-08	3.17e-07
ENSG00000131069.19_ACSS2	1357.03	-0.402467	0.00889152	0.0325056
ENSG00000177302.14_TOP3A	498.856	-0.402338	0.000678979	0.00391737
ENSG00000120800.4_UTP20	645.264	-0.401884	0.00370453	0.015932
ENSG00000113569.15_NUP155	881.659	-0.401785	0.0018019	0.00884056
ENSG00000129158.10_SERGEF	292.705	-0.401725	0.000612745	0.00360165
ENSG00000170571.11_EMB	1183.91	-0.401669	6.7e-06	7.59e-05
ENSG00000160803.7_UBQLN4	1055.13	-0.401567	4.32e-05	0.000381774
ENSG00000076067.11_RBMS2	1078.49	-0.401377	7.12e-07	1.08e-05
ENSG00000114923.16_SLC4A3	530.069	-0.401259	0.00121244	0.00634217
ENSG00000139517.7_LNX2	828.118	-0.400931	0.000103357	0.000805157
ENSG00000084731.13_KIF3C	909.04	-0.400578	0.00157522	0.00789314
ENSG00000204536.13_CCHCR1	324.879	-0.400558	0.00322546	0.0142303
ENSG00000114867.19_EIF4G1	9579.7	-0.400219	5.82e-06	6.72e-05
ENSG00000198053.11_SIRPA	1033.83	-0.400147	0.00717118	0.0272206
ENSG00000147065.16_MSN	19585.4	-0.399875	0.000390827	0.00245686
ENSG00000073060.15_SCARB1	2151.67	-0.399633	9.66e-06	0.00010444
ENSG00000129657.14_SEC14L1	951.68	-0.399352	0.00041727	0.00259916
ENSG00000158435.7_CNOT11	2040.48	-0.39921	5.1e-08	1.05e-06
ENSG00000275832.4_ARHGAP23	2189.2	-0.398906	1.92e-05	0.000188618
ENSG00000090060.17_PAPOLA	3565.53	-0.398434	6.91e-07	1.05e-05
ENSG00000153201.15_RANBP2	1809.33	-0.398375	8.57e-06	9.43e-05
ENSG00000134107.4_BHLHE40	4834.26	-0.398143	0.000719708	0.00411912
ENSG00000174915.11_PTDSS2	940.183	-0.398089	5.04e-05	0.000436987
ENSG00000166396.12_SERPINB7	736.247	-0.39791	0.00282908	0.0127896
ENSG00000165526.8_RPUSD4	754.63	-0.397879	0.000107826	0.000833847
ENSG00000163872.15_YEATS2	826.405	-0.397677	0.00562359	0.0224019
ENSG00000048707.13_VPS13D	736.067	-0.397537	2.66e-05	0.000249808
ENSG00000175793.11_SFN	26650.8	-0.397242	1.92e-05	0.000188552
ENSG00000145901.14_TNIP1	9513.63	-0.397159	0.000407871	0.00254695
ENSG00000091409.14_ITGA6	9234.59	-0.397159	1.56e-09	4.6e-08
ENSG00000185101.12_ANO9	345.263	-0.396969	0.0058284	0.0230042
ENSG00000028839.9_TBPL1	675.056	-0.396055	0.000156478	0.00114077
ENSG00000013364.18_MVP	13836.5	-0.395686	0.00597496	0.02349
ENSG00000163161.12_ERCC3	1768.64	-0.395518	8.05e-07	1.2e-05
ENSG00000142330.19_CAPN10	523.341	-0.395365	3.31e-05	0.000302977
ENSG00000131378.13_RFTN1	595.322	-0.395245	0.00846415	0.0311479
ENSG00000115306.15_SPTBN1	8243.02	-0.395128	0.000216142	0.00150765
ENSG00000066933.15_MYO9A	431.22	-0.394859	0.0022561	0.010638
ENSG00000140299.11_BNIP2	2687.89	-0.394582	7.89e-07	1.18e-05
ENSG00000119927.13_GPAM	438.335	-0.394467	0.00193926	0.00938268
ENSG00000166908.17_PIP4K2C	3803.73	-0.394191	0.00256564	0.0118011
ENSG00000275740.1_RP11-449H3.3	559.469	-0.394112	0.000226029	0.00156535
ENSG00000120896.13_SORBS3	1733.47	-0.394079	0.00114846	0.00606029
ENSG00000140406.3_MESDC1	506.249	-0.393856	0.00022536	0.00156182
ENSG00000215440.11_NPEPL1	1142.94	-0.393371	1.5e-06	2.07e-05
ENSG00000005436.13_GCFC2	485.113	-0.393063	0.000584245	0.00345849
ENSG00000063601.16_MTMR1	2014.16	-0.39302	2.92e-06	3.7e-05
ENSG00000117682.16_DHDDS	1344.54	-0.392468	1.08e-05	0.000114216
ENSG00000104365.13_IKBKB	938.204	-0.392241	0.000104286	0.000810644
ENSG00000105953.14_OGDH	1915.16	-0.39189	0.00569452	0.0226225
ENSG00000122557.9_HERPUD2	913.996	-0.39146	2.49e-05	0.000235951
ENSG00000064999.13_ANKS1A	983.015	-0.39144	0.00175721	0.0086609
ENSG00000159873.9_CCDC117	500.941	-0.391159	0.0139758	0.046753
ENSG00000135525.18_MAP7	1053.42	-0.389738	1.42e-05	0.000144666
ENSG00000101546.12_RBFA	605.686	-0.38971	8.72e-05	0.000698856
ENSG00000087245.12_MMP2	1069.56	-0.388863	0.00432681	0.0181306
ENSG00000136854.17_STXBP1	1509.13	-0.388622	0.000946805	0.00517247
ENSG00000162869.15_PPP1R21	462.53	-0.388587	0.00219814	0.0104203
ENSG00000123130.16_ACOT9	2336.03	-0.388562	7.83e-06	8.76e-05
ENSG00000114670.13_NEK11	166.237	-0.387677	0.0144793	0.0480767
ENSG00000149115.13_TNKS1BP1	4261.76	-0.387584	7.34e-06	8.26e-05
ENSG00000116138.12_DNAJC16	541.841	-0.387491	0.00232041	0.0108946
ENSG00000111859.16_NEDD9	653.953	-0.387129	0.0043609	0.0182429
ENSG00000197375.12_SLC22A5	457.747	-0.386877	9.79e-05	0.000769981
ENSG00000110422.11_HIPK3	1904.48	-0.386826	1.16e-05	0.000121446
ENSG00000142207.6_URB1	1107.4	-0.386578	0.00249037	0.011522
ENSG00000160796.16_NBEAL2	1220.65	-0.386527	0.000355118	0.0022733
ENSG00000090975.12_PITPNM2	246.976	-0.386441	0.0125165	0.0427506
ENSG00000141447.16_OSBPL1A	1512.94	-0.386285	5.18e-05	0.000447664
ENSG00000145016.13_KIAA0226	905.411	-0.385686	1.29e-05	0.000133878
ENSG00000188352.12_FOCAD	1195.58	-0.385273	0.00694087	0.0264575
ENSG00000128805.14_ARHGAP22	517.142	-0.385261	0.000139209	0.00102987
ENSG00000119285.10_HEATR1	1718.72	-0.385196	0.00302094	0.0134744
ENSG00000059588.9_TARBP1	369.547	-0.385191	0.0119179	0.0411455
ENSG00000113742.12_CPEB4	540.614	-0.384224	0.000364825	0.00232257
ENSG00000081277.11_PKP1	4078.52	-0.38416	0.00330019	0.0144675
ENSG00000096070.19_BRPF3	397.295	-0.384111	0.00271027	0.0123454
ENSG00000112039.3_FANCE	232.458	-0.383835	0.00413183	0.0174646
ENSG00000197372.9_ZNF675	348.898	-0.383502	0.000279564	0.00186186
ENSG00000160218.12_TRAPPC10	850.317	-0.383396	1.26e-05	0.000130093
ENSG00000110723.11_EXPH5	453.786	-0.383152	0.0129029	0.0438904
ENSG00000205213.13_LGR4	1248.55	-0.383131	0.000317721	0.00206381
ENSG00000175166.16_PSMD2	24495	-0.382844	1.34e-05	0.00013813
ENSG00000181381.13_DDX60L	463.742	-0.382321	0.00109884	0.00584341
ENSG00000181019.12_NQO1	8372.99	-0.382305	1.02e-07	1.96e-06
ENSG00000197081.12_IGF2R	2358.19	-0.382035	0.00416411	0.0175862
ENSG00000159658.10_EFCAB14	2878.69	-0.381757	3.28e-06	4.08e-05
ENSG00000111640.14_GAPDH	248108	-0.380943	1.36e-05	0.000139904
ENSG00000114541.14_FRMD4B	918.084	-0.380527	0.000221668	0.0015405
ENSG00000176623.11_RMDN1	1064.84	-0.380467	9.72e-06	0.00010484
ENSG00000145191.11_EIF2B5	1613.61	-0.380294	1.42e-05	0.000145185
ENSG00000134049.4_IER3IP1	1062.04	-0.380173	2.52e-05	0.000238903
ENSG00000107130.9_NCS1	2981.42	-0.380128	2.99e-06	3.78e-05
ENSG00000165175.15_MID1IP1	1051.07	-0.38007	0.000870304	0.00481533
ENSG00000174292.12_TNK1	679.67	-0.379903	0.000663294	0.0038446
ENSG00000152620.12_NADK2	525.686	-0.379861	4.16e-05	0.000368957
ENSG00000102805.13_CLN5	1225.02	-0.379833	0.000619174	0.00363233
ENSG00000185479.5_KRT6B	56942.1	-0.379736	0.000287489	0.00190198
ENSG00000123213.22_NLN	1171.1	-0.379548	1.61e-05	0.0001621
ENSG00000184575.11_XPOT	3647.91	-0.379065	1.38e-05	0.000141975
ENSG00000204516.9_MICB	497.822	-0.378984	0.000664024	0.00384734
ENSG00000151806.13_GUF1	1040.11	-0.37883	1.1e-05	0.000115768
ENSG00000162512.15_SDC3	520.689	-0.378743	0.00801423	0.0298211
ENSG00000149016.15_TUT1	800.399	-0.378681	6.95e-05	0.000573456
ENSG00000112941.12_PAPD7	298.158	-0.378637	0.0110087	0.0385921
ENSG00000244462.7_RBM12	1812.34	-0.378409	0.000283318	0.00188102
ENSG00000153339.13_TRAPPC8	846.925	-0.378306	3.98e-06	4.86e-05
ENSG00000162736.15_NCSTN	2362.01	-0.378235	0.00272223	0.0123886
ENSG00000001617.11_SEMA3F	1825.29	-0.377981	0.000893768	0.00492392
ENSG00000152465.17_NMT2	405.626	-0.377143	0.000299565	0.00196629
ENSG00000106086.18_PLEKHA8	407.51	-0.376681	0.00171199	0.00848254
ENSG00000112992.16_NNT	874.64	-0.376415	0.00169336	0.00840136
ENSG00000140443.13_IGF1R	1321.71	-0.376315	0.000146616	0.00107834
ENSG00000168404.12_MLKL	322.018	-0.376191	0.011799	0.0408006
ENSG00000132694.18_ARHGEF11	505.188	-0.375624	0.000498802	0.00302932
ENSG00000110274.14_CEP164	223.2	-0.375455	0.0024208	0.0112835
ENSG00000003056.7_M6PR	3249.05	-0.375452	0.000239045	0.00163851
ENSG00000154144.12_TBRG1	852.848	-0.37527	8.19e-06	9.09e-05
ENSG00000114098.17_ARMC8	1491.36	-0.37475	8.37e-05	0.000675418
ENSG00000130956.13_HABP4	424.75	-0.374543	0.00384938	0.0164467
ENSG00000120129.5_DUSP1	794.1	-0.373473	0.00130683	0.00675591
ENSG00000244274.7_DBNDD2	1068.2	-0.373322	0.00116352	0.00612468
ENSG00000188229.5_TUBB4B	17586.8	-0.373233	4.32e-05	0.000381533
ENSG00000172456.16_FGGY	218.858	-0.372899	0.00681224	0.0260719
ENSG00000186575.17_NF2	3218.26	-0.371676	2.4e-06	3.11e-05
ENSG00000185163.9_DDX51	961.5	-0.371607	6.36e-05	0.000534081
ENSG00000114405.10_C3orf14	351.827	-0.371542	0.00268173	0.0122489
ENSG00000197694.13_SPTAN1	5577.39	-0.371513	0.000203446	0.00143041
ENSG00000050327.14_ARHGEF5	1731.32	-0.371254	0.000122722	0.000924759
ENSG00000172939.8_OXSR1	2472.26	-0.371101	5.44e-09	1.41e-07
ENSG00000109436.7_TBC1D9	402.587	-0.370809	0.00808275	0.0300091
ENSG00000140987.19_ZSCAN32	461.508	-0.370807	0.0149772	0.0494129
ENSG00000196262.13_PPIA	48660.6	-0.370417	1e-05	0.00010742
ENSG00000196776.14_CD47	2408.65	-0.369656	8.37e-05	0.000675057
ENSG00000132906.17_CASP9	249.767	-0.369579	0.0123904	0.0424064
ENSG00000114738.10_MAPKAPK3	3953.37	-0.369407	0.000199193	0.00140709
ENSG00000112242.14_E2F3	510.086	-0.368873	0.00114032	0.00602158
ENSG00000086102.18_NFX1	1070.44	-0.368686	0.000824204	0.00461002
ENSG00000103512.14_NOMO1	3934.73	-0.368301	0.00431533	0.0180879
ENSG00000065911.11_MTHFD2	2221.52	-0.368029	0.000629097	0.00368191
ENSG00000106049.8_HIBADH	1234.53	-0.367343	0.00062034	0.00363633
ENSG00000134954.14_ETS1	1096.69	-0.367165	0.000747218	0.00425871
ENSG00000115946.7_PNO1	1610.69	-0.366641	0.0063231	0.0245629
ENSG00000089916.17_GPATCH2L	667.487	-0.366473	0.000493883	0.00300532
ENSG00000022840.15_RNF10	5144.07	-0.366124	2.92e-06	3.71e-05
ENSG00000178053.17_MLF1	297.325	-0.365959	0.0135131	0.0455431
ENSG00000184216.11_IRAK1	8136.37	-0.365555	0.000103381	0.000805157
ENSG00000172175.12_MALT1	1645.07	-0.365368	0.00224171	0.0105868
ENSG00000105514.7_RAB3D	1172.4	-0.365143	0.00323415	0.0142645
ENSG00000155903.11_RASA2	614.541	-0.365	0.000297895	0.00195723
ENSG00000090061.17_CCNK	233.595	-0.364816	0.00778223	0.0290803
ENSG00000168884.14_TNIP2	1641.17	-0.364787	1.46e-05	0.000148924
ENSG00000083312.17_TNPO1	2867.47	-0.364588	0.00290933	0.0130581
ENSG00000099282.9_TSPAN15	331.503	-0.364033	0.00143537	0.0072949
ENSG00000144028.14_SNRNP200	3434.75	-0.363952	0.0127727	0.0435165
ENSG00000176095.11_IP6K1	1075.43	-0.363798	0.00253784	0.011702
ENSG00000131473.16_ACLY	8861.25	-0.363764	0.00543396	0.0217968
ENSG00000105928.13_DFNA5	2778.11	-0.363712	1.74e-11	7.7e-10
ENSG00000184220.10_CMSS1	767.761	-0.362537	0.00206927	0.00990639
ENSG00000011376.9_LARS2	896.55	-0.362446	0.00505475	0.0205668
ENSG00000108799.12_EZH1	281.167	-0.362146	0.00674168	0.0259009
ENSG00000138018.17_EPT1	587.314	-0.361931	0.0110937	0.0387995
ENSG00000174373.15_RALGAPA1	339.252	-0.361749	0.00162895	0.00813015
ENSG00000070214.15_SLC44A1	1334.51	-0.361739	3.91e-05	0.000350186
ENSG00000124942.13_AHNAK	6092.74	-0.361487	2.49e-05	0.000236507
ENSG00000197451.10_HNRNPAB	3416.31	-0.361269	6.87e-05	0.000569389
ENSG00000159593.14_NAE1	2676.14	-0.361214	8.07e-06	8.99e-05
ENSG00000150938.9_CRIM1	418.945	-0.361197	0.000761645	0.0043229
ENSG00000100997.18_ABHD12	951.916	-0.361021	0.00444808	0.0185559
ENSG00000198911.11_SREBF2	5658.83	-0.360449	0.000484677	0.00295529
ENSG00000160007.17_ARHGAP35	799.293	-0.360124	0.00185597	0.0090644
ENSG00000101871.14_MID1	607.073	-0.359712	0.0029605	0.0132521
ENSG00000138050.14_THUMPD2	343.807	-0.359664	0.00093682	0.00512725
ENSG00000135480.14_KRT7	101973	-0.359652	0.000247004	0.00168079
ENSG00000204469.12_PRRC2A	901.549	-0.359508	0.000576786	0.00342243
ENSG00000176542.9_KIAA2018	170.369	-0.359463	0.0145447	0.0482511
ENSG00000170471.14_RALGAPB	1150.24	-0.359335	0.00470739	0.0194219
ENSG00000012232.8_EXTL3	2345.77	-0.359324	0.0103041	0.0366394
ENSG00000172780.16_RAB43	1467.03	-0.359002	0.00137004	0.00702469
ENSG00000134775.15_FHOD3	946.097	-0.358566	0.000831446	0.00464035
ENSG00000153207.14_AHCTF1	1423.26	-0.358466	9.44e-05	0.000745757
ENSG00000126822.15_PLEKHG3	2301.69	-0.358213	3.24e-06	4.04e-05
ENSG00000135966.12_TGFBRAP1	1412.51	-0.358153	0.000355284	0.0022734
ENSG00000160746.12_ANO10	666.152	-0.358016	0.00566376	0.022526
ENSG00000205476.8_CCDC85C	1100.83	-0.357805	0.000754372	0.0042881
ENSG00000107938.17_EDRF1	390.539	-0.357733	0.000799157	0.00449335
ENSG00000196189.12_SEMA4A	303.529	-0.357663	0.0149647	0.0493825
ENSG00000136636.12_KCTD3	1388.95	-0.357662	9.89e-06	0.00010639
ENSG00000124588.19_NQO2	505.346	-0.357593	0.000209336	0.0014677
ENSG00000143207.19_RFWD2	1484.36	-0.35698	4.53e-06	5.42e-05
ENSG00000189114.6_BLOC1S3	350.201	-0.356685	0.00263181	0.0120686
ENSG00000119681.11_LTBP2	4015.03	-0.356328	0.00180961	0.00886969
ENSG00000171206.13_TRIM8	2210.24	-0.356162	0.000472885	0.00289396
ENSG00000066926.10_FECH	1003.51	-0.356094	7.17e-05	0.000589464
ENSG00000130305.16_NSUN5	1065.34	-0.355953	0.000424345	0.00263666
ENSG00000147274.14_RBMX	2776.95	-0.355581	1.54e-05	0.00015539
ENSG00000149499.11_EML3	636.618	-0.355468	0.00103507	0.00556359
ENSG00000143319.16_ISG20L2	1271.37	-0.355425	0.00113225	0.00598738
ENSG00000124571.17_XPO5	1887.42	-0.35524	0.00188268	0.009168
ENSG00000124795.14_DEK	2138.55	-0.355203	0.00079832	0.00449033
ENSG00000112033.13_PPARD	1593.09	-0.354921	7.34e-05	0.000601872
ENSG00000007168.12_PAFAH1B1	1935.26	-0.354189	2.92e-06	3.71e-05
ENSG00000125779.21_PANK2	1069.88	-0.354086	0.00022039	0.00153232
ENSG00000013288.8_MAN2B2	688.411	-0.353938	0.00287415	0.012935
ENSG00000079691.16_LRRC16A	426.951	-0.3537	0.00197993	0.00953644
ENSG00000114904.12_NEK4	539.38	-0.353671	0.00138563	0.00708525
ENSG00000144959.9_NCEH1	1497.81	-0.353626	0.00163573	0.00816125
ENSG00000275835.4_TUBGCP5	698.124	-0.35333	0.00620095	0.0241948
ENSG00000065150.18_IPO5	3530.02	-0.352483	9.29e-05	0.000735688
ENSG00000153395.9_LPCAT1	1352.57	-0.352157	0.000369131	0.00234204
ENSG00000162607.12_USP1	764.811	-0.351911	0.00267219	0.0122164
ENSG00000142910.15_TINAGL1	36115.4	-0.351673	4.49e-05	0.000394022
ENSG00000156030.12_ELMSAN1	634.838	-0.351502	0.000205447	0.00144245
ENSG00000109079.9_TNFAIP1	4896.24	-0.351205	7.77e-05	0.000630929
ENSG00000091127.13_PUS7	890.08	-0.351185	0.00606542	0.023771
ENSG00000064419.13_TNPO3	2434.83	-0.350711	0.00023028	0.00158597
ENSG00000135679.21_MDM2	2733.72	-0.349968	0.00844801	0.031119
ENSG00000249115.8_HAUS5	386.467	-0.34975	0.00763626	0.028656
ENSG00000151729.10_SLC25A4	1180.15	-0.34945	5.15e-05	0.000445779
ENSG00000145246.13_ATP10D	1298.24	-0.349422	0.00803553	0.0298781
ENSG00000101290.13_CDS2	1242	-0.349127	0.000296945	0.00195422
ENSG00000119912.15_IDE	1077.42	-0.348812	7.64e-05	0.000622815
ENSG00000107738.19_C10orf54	1611.3	-0.348752	0.00300099	0.0134014
ENSG00000185164.14_NOMO2	3932.29	-0.348538	0.0151908	0.0499749
ENSG00000104689.9_TNFRSF10A	1781.72	-0.348496	2.64e-06	3.39e-05
ENSG00000181873.12_IBA57	245.867	-0.348369	0.0069447	0.0264575
ENSG00000124802.11_EEF1E1	949.15	-0.347809	0.00131797	0.00680415
ENSG00000186918.13_ZNF395	579.255	-0.347359	0.00505969	0.0205814
ENSG00000074582.12_BCS1L	798.235	-0.346942	0.000566403	0.00336658
ENSG00000008256.15_CYTH3	1239.31	-0.346929	9.69e-06	0.000104629
ENSG00000137166.14_FOXP4	583.922	-0.346839	0.00184659	0.00903031
ENSG00000053747.15_LAMA3	83698.7	-0.346817	0.00509546	0.0206933
ENSG00000115677.16_HDLBP	17256.2	-0.346764	0.00854298	0.0314072
ENSG00000152558.14_TMEM123	3646.68	-0.346682	3.32e-05	0.000304116
ENSG00000115970.18_THADA	651.632	-0.346498	0.0114538	0.0398272
ENSG00000173757.9_STAT5B	524.292	-0.34648	0.00483719	0.0198755
ENSG00000166189.7_HPS6	1492.94	-0.346003	1.51e-06	2.08e-05
ENSG00000055483.19_USP36	1547.27	-0.345913	0.000536294	0.00321905
ENSG00000137509.10_PRCP	640.939	-0.345761	0.00111979	0.00593613
ENSG00000157500.10_APPL1	1080.21	-0.345017	6.16e-05	0.000520415
ENSG00000174136.11_RGMB	445.106	-0.34489	0.00845342	0.0311313
ENSG00000176915.14_ANKLE2	3753.35	-0.344769	0.000253586	0.0017209
ENSG00000104626.14_ERI1	757.762	-0.3446	0.000842143	0.00469114
ENSG00000175931.12_UBE2O	1260.59	-0.344204	0.000546022	0.0032696
ENSG00000073614.11_KDM5A	1390.85	-0.343891	6.94e-05	0.000573456
ENSG00000171603.16_CLSTN1	5877.48	-0.343515	0.00087053	0.00481533
ENSG00000152492.13_CCDC50	2163.84	-0.343457	2.75e-06	3.52e-05
ENSG00000156471.12_PTDSS1	4287.58	-0.343063	6.01e-05	0.000510365
ENSG00000153827.13_TRIP12	3232.03	-0.342593	4.29e-06	5.19e-05
ENSG00000219481.10_NBPF1	701.232	-0.341943	0.00588128	0.0231885
ENSG00000146842.16_TMEM209	642.704	-0.341934	0.0020421	0.00978876
ENSG00000075239.13_ACAT1	1499.02	-0.341718	2.76e-05	0.000258505
ENSG00000168066.20_SF1	3474.9	-0.341416	0.000784445	0.00442554
ENSG00000103415.11_HMOX2	4877.72	-0.341179	0.000176949	0.00127089
ENSG00000079616.12_KIF22	922.026	-0.341122	0.00970164	0.0348646
ENSG00000044115.20_CTNNA1	11191.1	-0.341017	0.000277833	0.00185362
ENSG00000144635.8_DYNC1LI1	1481.69	-0.34036	2.56e-05	0.000242369
ENSG00000075790.10_BCAP29	1829.71	-0.340351	0.00298056	0.013322
ENSG00000039523.17_FAM65A	1430.49	-0.340223	0.000106297	0.000823417
ENSG00000149636.15_DSN1	483.389	-0.339952	0.00552695	0.0221166
ENSG00000085832.16_EPS15	1575.77	-0.339904	3.6e-06	4.44e-05
ENSG00000124523.14_SIRT5	517.229	-0.339877	0.000577069	0.00342276
ENSG00000139289.13_PHLDA1	21412.8	-0.339828	0.000986187	0.00535203
ENSG00000166444.17_ST5	1110.46	-0.339825	0.0134567	0.0453936
ENSG00000160216.18_AGPAT3	1338.04	-0.339756	0.000237677	0.00163062
ENSG00000118508.4_RAB32	2407.65	-0.339609	0.000804438	0.00452135
ENSG00000115760.13_BIRC6	1046.73	-0.339604	0.0010669	0.00570383
ENSG00000108773.10_KAT2A	885.236	-0.339361	0.00611878	0.0239053
ENSG00000082805.19_ERC1	954.719	-0.339304	0.00299025	0.0133578
ENSG00000183963.18_SMTN	4739.65	-0.3391	0.000279741	0.00186221
ENSG00000125686.11_MED1	512.124	-0.33833	0.001456	0.00738474
ENSG00000168476.11_REEP4	1568.05	-0.338148	0.000865315	0.00479354
ENSG00000100097.11_LGALS1	18996.4	-0.338018	0.0108445	0.0381142
ENSG00000174197.16_MGA	527.579	-0.337754	0.0109609	0.0384336
ENSG00000117226.11_GBP3	683.238	-0.337319	0.00470203	0.0194104
ENSG00000104679.10_R3HCC1	1030.66	-0.337095	0.000710994	0.0040739
ENSG00000111670.14_GNPTAB	1364.22	-0.336849	5.63e-05	0.000481469
ENSG00000077238.13_IL4R	2454.13	-0.336706	0.00295356	0.0132289
ENSG00000180611.6_MB21D2	361.007	-0.336653	0.00128835	0.00667492
ENSG00000095383.19_TBC1D2	4867.05	-0.336033	0.00247776	0.0114709
ENSG00000109680.10_TBC1D19	179.358	-0.335831	0.0105323	0.0372525
ENSG00000143179.12_UCK2	2305.95	-0.33566	0.000147432	0.00108191
ENSG00000148429.14_USP6NL	761.73	-0.335583	0.000845614	0.00470873
ENSG00000164338.9_UTP15	873.022	-0.335499	0.00899322	0.0328214
ENSG00000129219.13_PLD2	685.314	-0.335338	0.00205037	0.00982216
ENSG00000135052.16_GOLM1	1195.93	-0.335225	0.00101698	0.00549189
ENSG00000164327.12_RICTOR	545.134	-0.334886	0.00288603	0.0129729
ENSG00000082438.15_COBLL1	593.807	-0.334606	0.00260653	0.0119746
ENSG00000027075.13_PRKCH	823.914	-0.334324	0.000887642	0.00489556
ENSG00000125356.6_NDUFA1	2507.26	-0.334192	0.00544879	0.0218504
ENSG00000176170.13_SPHK1	13718.7	-0.334063	7.03e-06	7.94e-05
ENSG00000117697.14_NSL1	644.688	-0.333367	0.00817344	0.0303083
ENSG00000171056.7_SOX7	955.376	-0.333231	0.00195081	0.0094264
ENSG00000049759.16_NEDD4L	4753.65	-0.33312	0.000198266	0.00140186
ENSG00000188921.13_HACD4	375.906	-0.332596	0.00955272	0.0344178
ENSG00000177034.14_MTX3	375.22	-0.33213	0.0108145	0.0380357
ENSG00000011304.16_PTBP1	6567.92	-0.332119	0.000721221	0.00412211
ENSG00000121310.16_ECHDC2	414.565	-0.33206	0.00480815	0.0197695
ENSG00000163516.13_ANKZF1	988.326	-0.33195	0.0051671	0.0209241
ENSG00000242612.6_DECR2	533.318	-0.331776	0.00216016	0.0102792
ENSG00000247077.6_PGAM5	1543.28	-0.331727	0.00279619	0.0126682
ENSG00000170892.10_TSEN34	2798.37	-0.331657	3.88e-06	4.75e-05
ENSG00000117155.16_SSX2IP	695.244	-0.331428	0.00798563	0.0297441
ENSG00000116830.11_TTF2	387.738	-0.331228	0.0070358	0.0267706
ENSG00000128340.14_RAC2	3053.34	-0.331176	0.00401121	0.0170459
ENSG00000134294.13_SLC38A2	13642.2	-0.330891	0.00010891	0.0008405
ENSG00000131791.7_PRKAB2	1104.44	-0.330734	0.000551196	0.00329401
ENSG00000168994.13_PXDC1	943.155	-0.330653	0.00222254	0.0105095
ENSG00000142528.15_ZNF473	405.746	-0.330615	0.0105875	0.0374214
ENSG00000085719.11_CPNE3	4050.96	-0.330527	0.000229974	0.00158586
ENSG00000001461.16_NIPAL3	2560.25	-0.330436	0.000324148	0.00210011
ENSG00000163755.8_HPS3	1004.15	-0.329986	0.000573801	0.00340607
ENSG00000139405.15_RITA1	1071.02	-0.329702	0.000182284	0.00130671
ENSG00000160710.15_ADAR	4376.47	-0.329661	4.39e-05	0.000386369
ENSG00000116213.15_WRAP73	642.415	-0.329325	0.000237036	0.00162697
ENSG00000183386.9_FHL3	487.999	-0.329181	0.00355768	0.0154108
ENSG00000169871.12_TRIM56	504.406	-0.328946	0.00898296	0.0327919
ENSG00000133138.19_TBC1D8B	316.873	-0.328859	0.0092567	0.0335709
ENSG00000093000.18_NUP50	1708.35	-0.328731	8.24e-06	9.11e-05
ENSG00000054523.16_KIF1B	960.634	-0.32856	0.000292582	0.00192973
ENSG00000204520.12_MICA	1488.88	-0.328345	0.00213248	0.0101604
ENSG00000134265.12_NAPG	1124.22	-0.327541	0.00033527	0.00216284
ENSG00000100580.7_TMED8	344.617	-0.327375	0.0129725	0.0440887
ENSG00000166888.10_STAT6	3939.24	-0.327333	0.000133217	0.000990911
ENSG00000065615.13_CYB5R4	980.221	-0.327225	0.00106724	0.00570383
ENSG00000115808.11_STRN	592.964	-0.327215	0.000289083	0.00191016
ENSG00000070047.11_PHRF1	2169.74	-0.326071	0.00330042	0.0144675
ENSG00000127527.13_EPS15L1	610.451	-0.326035	0.00120046	0.00628611
ENSG00000160310.16_PRMT2	1926.08	-0.326	0.000101507	0.000793147
ENSG00000101224.17_CDC25B	1280.29	-0.325976	0.0145136	0.0481796
ENSG00000132394.10_EEFSEC	613.522	-0.32543	0.000171808	0.0012393
ENSG00000188026.11_RILPL1	539.643	-0.32483	0.000226088	0.00156535
ENSG00000070190.12_DAPP1	1962.75	-0.324434	0.00173603	0.00857902
ENSG00000187583.10_PLEKHN1	699.032	-0.324015	0.00158289	0.00792657
ENSG00000122566.20_HNRNPA2B1	8716.73	-0.32395	0.000228297	0.00157563
ENSG00000072041.16_SLC6A15	1422	-0.323941	0.00054982	0.00328841
ENSG00000168395.14_ING5	304.345	-0.323885	0.010306	0.0366394
ENSG00000087053.18_MTMR2	2428.97	-0.323626	0.000444128	0.00274031
ENSG00000104375.15_STK3	1195.35	-0.323463	0.00711941	0.0270545
ENSG00000143924.18_EML4	1343.13	-0.323317	2.9e-05	0.000269706
ENSG00000068366.19_ACSL4	2217.97	-0.323145	0.00493762	0.0202107
ENSG00000170006.11_TMEM154	1900.13	-0.323063	0.00570357	0.0226383
ENSG00000140961.12_OSGIN1	460.005	-0.322755	0.00409241	0.0173371
ENSG00000082212.11_ME2	1597.34	-0.322315	0.000184646	0.00132122
ENSG00000137210.13_TMEM14B	3130.04	-0.322199	0.000580609	0.0034424
ENSG00000136709.11_WDR33	1467.78	-0.32218	6.45e-05	0.00054118
ENSG00000101158.12_NELFCD	2547.34	-0.321978	6.55e-07	1e-05
ENSG00000124357.12_NAGK	1607.03	-0.321854	0.00254878	0.0117344
ENSG00000198815.8_FOXJ3	995.297	-0.321706	0.00458254	0.0190164
ENSG00000061273.17_HDAC7	1269.34	-0.321613	2.3e-07	4e-06
ENSG00000115159.15_GPD2	1819.55	-0.321482	0.000116018	0.000884896
ENSG00000066084.12_DIP2B	1811.72	-0.321362	0.00200083	0.00962474
ENSG00000068971.13_PPP2R5B	559.553	-0.3213	0.0142122	0.0473678
ENSG00000158863.21_FAM160B2	1977.63	-0.320883	0.000558554	0.00332871
ENSG00000173588.14_CEP83	236.413	-0.320853	0.0137645	0.0462507
ENSG00000186260.16_MKL2	509.819	-0.320389	0.00694849	0.0264652
ENSG00000164828.17_SUN1	3720.28	-0.319837	0.00058603	0.00346359
ENSG00000136478.7_TEX2	1864.89	-0.319634	0.00900782	0.0328508
ENSG00000111845.4_PAK1IP1	900.743	-0.319602	0.00380879	0.0163012
ENSG00000110048.11_OSBP	2409.33	-0.319324	0.000854953	0.00474879
ENSG00000141385.9_AFG3L2	2372.95	-0.319077	0.000430715	0.00266631
ENSG00000147099.19_HDAC8	501.409	-0.318769	0.00233377	0.0109459
ENSG00000177663.13_IL17RA	926.823	-0.318442	9.54e-05	0.000751084
ENSG00000102606.17_ARHGEF7	1020.44	-0.317875	0.00135763	0.00697372
ENSG00000174227.15_PIGG	1526	-0.317867	0.000281622	0.00187307
ENSG00000164366.3_CCDC127	504.821	-0.317283	0.000445089	0.00274511
ENSG00000135090.13_TAOK3	1365.34	-0.317088	0.000642582	0.00374769
ENSG00000076248.10_UNG	1211.81	-0.316923	0.000498164	0.00302769
ENSG00000152377.12_SPOCK1	2086.3	-0.316788	0.00193336	0.00936317
ENSG00000107862.4_GBF1	2782.04	-0.316778	0.0139318	0.0466892
ENSG00000136643.11_RPS6KC1	637.652	-0.316312	0.0101156	0.0360845
ENSG00000169180.11_XPO6	1253.53	-0.31631	0.00890929	0.0325626
ENSG00000121900.18_TMEM54	2528.77	-0.316239	0.000100549	0.000786895
ENSG00000018699.11_TTC27	898.991	-0.315527	0.00338333	0.0147706
ENSG00000163930.9_BAP1	1559	-0.315489	8.83e-05	0.000705791
ENSG00000105974.11_CAV1	19704.5	-0.315351	0.00106923	0.0057104
ENSG00000132429.9_POPDC3	613.721	-0.315177	0.00390678	0.0166445
ENSG00000122729.18_ACO1	3355.54	-0.31513	0.000689613	0.00397109
ENSG00000074416.13_MGLL	2924.84	-0.314966	0.00930018	0.0337123
ENSG00000204592.8_HLA-E	5446.36	-0.31459	0.000461119	0.00282888
ENSG00000010404.17_IDS	3262.79	-0.314585	0.000566476	0.00336658
ENSG00000275700.4_AATF	2159.22	-0.314446	0.000402897	0.00252531
ENSG00000116698.20_SMG7	1981.34	-0.31442	0.0112501	0.0392278
ENSG00000109917.10_ZPR1	2285.72	-0.314254	0.000830212	0.00463706
ENSG00000125089.16_SH3TC1	1554.58	-0.312639	1.68e-05	0.00016811
ENSG00000237190.3_CDKN2AIPNL	531.584	-0.311773	0.00703144	0.0267608
ENSG00000089639.10_GMIP	769.215	-0.311164	0.00676734	0.0259596
ENSG00000128016.5_ZFP36	700.948	-0.311027	0.0122612	0.0420601
ENSG00000133706.17_LARS	3638.59	-0.310998	7.8e-05	0.00063324
ENSG00000168924.14_LETM1	2294.65	-0.310163	7.54e-05	0.000615693
ENSG00000134250.17_NOTCH2	2472.87	-0.30939	0.000862865	0.0047835
ENSG00000102241.11_HTATSF1	1378.84	-0.309211	6.06e-05	0.000513299
ENSG00000112640.14_PPP2R5D	1661.66	-0.309187	3.15e-05	0.000289763
ENSG00000112406.4_HECA	484.165	-0.30908	0.00564194	0.0224512
ENSG00000178149.16_DALRD3	847.314	-0.308766	0.00168376	0.00836477
ENSG00000082781.11_ITGB5	4375.52	-0.307805	0.0110267	0.0386463
ENSG00000187630.14_DHRS4L2	348.927	-0.307651	0.00498485	0.0203486
ENSG00000136147.16_PHF11	535.673	-0.307569	0.00731783	0.0276406
ENSG00000038382.17_TRIO	725.401	-0.307545	0.00539084	0.0216527
ENSG00000198026.7_ZNF335	822.121	-0.307418	0.00673941	0.0258988
ENSG00000198355.4_PIM3	1734.86	-0.306811	0.00177731	0.00873988
ENSG00000108559.11_NUP88	1839.35	-0.3067	1.11e-05	0.000116813
ENSG00000135486.17_HNRNPA1	11046.9	-0.305694	6.82e-05	0.000565556
ENSG00000166889.13_PATL1	328.512	-0.305612	0.0100531	0.035888
ENSG00000087087.18_SRRT	1963.7	-0.305529	0.00993306	0.0355263
ENSG00000033867.16_SLC4A7	936.272	-0.305496	0.000976283	0.00531033
ENSG00000158195.10_WASF2	2958.4	-0.305201	0.000426668	0.00264671
ENSG00000165732.12_DDX21	3377.04	-0.305191	0.00403501	0.0171228
ENSG00000177239.14_MAN1B1	1880.48	-0.305098	2.26e-05	0.000217465
ENSG00000125845.6_BMP2	544.281	-0.30505	0.00499809	0.0203898
ENSG00000008441.16_NFIX	354.609	-0.304854	0.0101821	0.036253
ENSG00000072135.12_PTPN18	556.388	-0.304783	0.00302339	0.0134814
ENSG00000093183.13_SEC22C	1139.88	-0.304538	0.000460552	0.00282655
ENSG00000278540.4_ACACA	1639.83	-0.304526	0.00576541	0.0228035
ENSG00000076554.15_TPD52	1983.61	-0.304002	0.00292295	0.0131074
ENSG00000136051.13_KIAA1033	1896.28	-0.303976	0.000943112	0.00515605
ENSG00000055917.15_PUM2	563.327	-0.30385	0.0119004	0.0410947
ENSG00000214063.10_TSPAN4	893.275	-0.303627	0.0043377	0.018161
ENSG00000175416.12_CLTB	13097.5	-0.303529	0.00247212	0.0114517
ENSG00000121892.14_PDS5A	2334.85	-0.303325	0.000295756	0.0019481
ENSG00000146433.8_TMEM181	956.553	-0.303216	0.0010805	0.00576038
ENSG00000070778.12_PTPN21	279.837	-0.303028	0.0115777	0.040202
ENSG00000142327.11_RNPEPL1	1914.64	-0.302683	0.000650644	0.00378736
ENSG00000151348.13_EXT2	4088.36	-0.302259	0.0104675	0.0370933
ENSG00000104064.16_GABPB1	1208.41	-0.302045	0.00283221	0.0127961
ENSG00000144231.10_POLR2D	1026.38	-0.301995	4.26e-05	0.000377143
ENSG00000108039.17_XPNPEP1	2616.48	-0.301955	0.00370101	0.0159214
ENSG00000109320.11_NFKB1	1846.12	-0.301252	0.00887434	0.0324586
ENSG00000185753.12_CXorf38	484.099	-0.301222	0.00892417	0.0326011
ENSG00000121289.17_CEP89	540.652	-0.301044	0.00139857	0.00713439
ENSG00000114423.18_CBLB	461.036	-0.300697	0.011605	0.0402782
ENSG00000167302.9_ENTHD2	335.412	-0.300652	0.0133122	0.0450006
ENSG00000187555.14_USP7	1779.59	-0.299392	0.00152782	0.00768327
ENSG00000108395.13_TRIM37	889.959	-0.298619	0.000863449	0.00478498
ENSG00000132824.13_SERINC3	4503.97	-0.298339	8.89e-05	0.000709029
ENSG00000042088.13_TDP1	865.874	-0.298146	0.0031577	0.0140013
ENSG00000097007.17_ABL1	2309.33	-0.298104	0.000569978	0.00338471
ENSG00000151491.12_EPS8	1161.03	-0.297879	0.00210678	0.0100571
ENSG00000135924.15_DNAJB2	451.652	-0.297822	0.00824073	0.0304976
ENSG00000138794.9_CASP6	1109.8	-0.297601	0.00346791	0.0150741
ENSG00000123064.12_DDX54	2302.77	-0.297412	0.00125902	0.00654254
ENSG00000100106.19_TRIOBP	3516.91	-0.296886	0.000276113	0.00184378
ENSG00000198952.8_SMG5	3928.96	-0.296598	0.00253391	0.011691
ENSG00000154328.15_NEIL2	512.446	-0.296488	0.0100909	0.0360051
ENSG00000141568.19_FOXK2	1340.23	-0.29638	0.00240202	0.0112065
ENSG00000211584.13_SLC48A1	1277.68	-0.296196	0.00327658	0.0144093
ENSG00000116580.18_GON4L	780.882	-0.296137	0.00775578	0.029003
ENSG00000143401.14_ANP32E	988.454	-0.296121	0.0108812	0.0382165
ENSG00000158747.13_NBL1	1838.88	-0.295944	0.00238531	0.0111493
ENSG00000134762.16_DSC3	2808.81	-0.295805	0.0134429	0.0453674
ENSG00000082146.12_STRADB	805.726	-0.295748	0.00222754	0.0105265
ENSG00000184428.12_TOP1MT	422.873	-0.295504	0.0117029	0.0405523
ENSG00000186660.14_ZFP91	1619.63	-0.295297	0.000217224	0.00151171
ENSG00000169220.17_RGS14	355.235	-0.295161	0.00945526	0.0341426
ENSG00000128059.8_PPAT	1023.19	-0.295033	0.0117921	0.0407932
ENSG00000078369.17_GNB1	8723.39	-0.295027	3.24e-05	0.000297755
ENSG00000134291.11_TMEM106C	1270.49	-0.295013	0.00239403	0.0111854
ENSG00000119314.15_PTBP3	3249.92	-0.294949	0.00168921	0.00838351
ENSG00000109971.13_HSPA8	55033.2	-0.294812	0.000677209	0.00391166
ENSG00000136231.13_IGF2BP3	1034.29	-0.294779	0.000819466	0.00459205
ENSG00000122965.10_RBM19	977.42	-0.294751	0.0137136	0.0461049
ENSG00000149182.14_ARFGAP2	2321.18	-0.293976	0.00759256	0.0285348
ENSG00000185420.18_SMYD3	605.005	-0.293773	0.00723916	0.0274194
ENSG00000040341.17_STAU2	698.261	-0.293654	0.00555666	0.0222
ENSG00000068383.18_INPP5A	937.11	-0.293623	0.00318531	0.0140987
ENSG00000150764.13_DIXDC1	689.969	-0.2936	0.0132167	0.0448054
ENSG00000130762.14_ARHGEF16	951.41	-0.292941	0.00873274	0.0319952
ENSG00000213551.4_DNAJC9	1616.18	-0.292934	0.00217428	0.0103333
ENSG00000120256.9_LRP11	1077.24	-0.292919	0.0032944	0.0144642
ENSG00000069399.12_BCL3	720.857	-0.292893	0.0132432	0.0448565
ENSG00000147650.11_LRP12	732.003	-0.29278	0.0117151	0.0405852
ENSG00000145623.12_OSMR	1191.31	-0.29259	0.0023673	0.0110789
ENSG00000196182.10_STK40	1416.26	-0.292339	0.00954819	0.034412
ENSG00000128791.11_TWSG1	1128.41	-0.292107	0.00217552	0.010336
[truncated: 2,565 more rows]

## Sheet: Supplementary Table S4
ESM Table S4
Proteomics_miR-10b_vs_miRMC_DE proteins, p < 0.05
proteinID	gene	logFC miR-10b/miRC	average_intensity	P.Value	adj.P.Val
Q15021	NCAPD2	-4.99155	9.72297	0.0255715	0.817831
Q9UGV2	NDRG3	-3.41011	10.7036	0.0135689	0.817831
Q8NFQ8	TOR1AIP2	-2.85195	14.331	0.0158556	0.817831
O43818	RRP9	-2.72078	13.2751	0.000933373	0.817831
P51003	PAPOLA	-2.71986	14.4412	0.0459033	0.817831
Q9P260	RELCH	-2.55874	10.5248	0.00752509	0.817831
Q8N684	CPSF7	-2.55373	13.3467	0.0377823	0.817831
Q9UL25	RAB21	-2.55214	13.0004	0.0337526	0.817831
Q9BXN1	ASPN	-2.42547	16.7579	0.00940867	0.817831
Q14739	LBR	-2.39608	13.9858	0.0145196	0.817831
Q16584	MAP3K11	-2.33646	10.8546	0.0151227	0.817831
P22676	CALB2	-2.33314	10.8284	0.014875	0.817831
P52630	STAT2	-2.26757	11.041	0.0461851	0.817831
P22792	CPN2	-2.17421	11.4383	0.0148234	0.817831
Q9BQ39	DDX50	-2.14494	10.1084	0.0187148	0.817831
Q9BRK4	LZTS2	-2.13837	11.0357	0.011076	0.817831
Q9Y4K4	MAP4K5	-2.04823	11.4567	0.0439678	0.817831
Q14315	FLNC	-1.97378	15.7111	0.0282072	0.817831
Q9UKG9	CROT	-1.93998	10.7091	0.0318337	0.817831
P30533	LRPAP1	-1.874	13.3391	0.0249971	0.817831
Q8IUI8	CRLF3	-1.79129	10.9185	0.022066	0.817831
Q8WXH0	SYNE2	-1.7399	9.93893	0.0373636	0.817831
Q14005	IL16	-1.69799	12.5806	0.0424806	0.817831
O95218	ZRANB2	-1.69574	12.126	0.0282433	0.817831
Q13884	SNTB1	-1.69282	14.6701	0.014845	0.817831
Q13247	SRSF6	-1.68022	15.4175	0.0416178	0.817831
Q9Y5N6	ORC6	-1.67539	12.4098	0.0358538	0.817831
O95429	BAG4	-1.63014	11.7561	0.0256698	0.817831
P20645	M6PR	-1.61759	13.6851	0.0235769	0.817831
Q9Y4W2	LAS1L	-1.58432	11.7399	0.0406815	0.817831
P40938	RFC3	-1.57991	11.329	0.0303828	0.817831
Q13242	SRSF9	-1.54643	12.1279	0.0308558	0.817831
Q14151	SAFB2	-1.50738	10.1594	0.043143	0.817831
Q9HCN4	GPN1	-1.47299	10.9744	0.049207	0.817831
Q04726	TLE3	-1.47033	13.0959	0.0295588	0.817831
Q7Z434	MAVS	-1.46781	14.2387	0.0208716	0.817831
Q9Y5J1	UTP18	-1.46332	11.379	0.0492722	0.817831
P53701	HCCS	-1.45888	12.4701	0.0493172	0.817831
Q8WZA9	IRGQ	-1.40163	14.2554	0.000197479	0.75575
O14920	IKBKB	-1.39808	12.3877	0.0325838	0.817831
Q96II8	LRCH3	-1.39662	11.504	0.026643	0.817831
O00186	STXBP3	-1.38839	12.2187	0.045705	0.817831
Q9NV06	DCAF13	-1.3738	12.6235	0.0498722	0.817831
O75027	ABCB7	-1.37156	16.2851	0.0258515	0.817831
Q9BVI4	NOC4L	-1.36837	11.3366	0.0374826	0.817831
Q9UFC0	LRWD1	-1.3245	10.7304	0.0370894	0.817831
O75616	ERAL1	-1.31697	10.6024	0.0491461	0.817831
Q5U5X0	LYRM7	-1.30925	12.4101	0.0339855	0.817831
Q70EL4	USP43	-1.29276	7.73195	0.0366744	0.817831
P56945	BCAR1	-1.27688	12.8987	0.0305672	0.817831
O60488	ACSL4	-1.2715	13.312	0.0361007	0.817831
Q12996	CSTF3	-1.26118	13.8769	0.0185364	0.817831
Q15418	RPS6KA1	-1.22407	15.2972	0.0359148	0.817831
O95861	BPNT1	-1.22162	14.4886	0.038198	0.817831
Q9Y2T2	AP3M1	-1.20368	11.7871	0.0193523	0.817831
P30085	CMPK1	-1.17335	15.8349	0.00798374	0.817831
P48507	GCLM	-1.16941	15.0556	0.0368075	0.817831
P30519	HMOX2	-1.16754	16.6255	0.0101717	0.817831
Q15813	TBCE	-1.14755	12.7611	0.0332946	0.817831
Q9UMD9	COL17A1	-1.14495	13.5898	0.012549	0.817831
P53007	SLC25A1	-1.1406	13.2546	0.0486195	0.817831
O95757	HSPA4L	-1.10024	17.4961	0.0108431	0.817831
Q8N4X5	AFAP1L2	-1.05768	13.672	0.0391974	0.817831
Q13428	TCOF1	-1.0532	13.812	0.0190599	0.817831
Q8IYB3	SRRM1	-1.04151	12.2275	0.0356674	0.817831
Q1KMD3	HNRNPUL2	-1.02427	17.0227	0.0408702	0.817831
P16401	H1-5	-1.0059	17.1026	0.0456043	0.817831
P52292	KPNA2	-0.958895	16.0037	0.0167788	0.817831
Q8NI36	WDR36	-0.920347	13.5001	0.0317273	0.817831
Q9NR30	DDX21	-0.877936	17.6558	0.0115316	0.817831
P55327	TPD52	-0.839331	13.845	0.0325288	0.817831
P51398	DAP3	-0.828726	14.376	0.0353563	0.817831
P67936	TPM4	-0.725582	19.7477	0.0351554	0.817831
Q9UBC2	EPS15L1	-0.705453	14.3359	0.0487548	0.817831
P20073	ANXA7	-0.675632	18.2504	0.0320048	0.817831
P33316	DUT	-0.664664	16.5982	0.0384521	0.817831
O14828	SCAMP3	-0.614041	16.0702	0.045899	0.817831
P02786	TFRC	-0.577242	17.7116	0.0496857	0.817831
Q9UKT5	FBXO4	-0.548459	15.5453	0.041469	0.817831
P05787	KRT8	-0.474561	21.9696	0.0440712	0.817831
P36952	SERPINB5	0.527889	21.1717	0.0417293	0.817831
P51149	RAB7A	0.534274	20.1229	0.0403371	0.817831
P13667	PDIA4	0.549104	21.0136	0.0400517	0.817831
P13987	CD59	0.588571	19.4079	0.0223893	0.817831
O75083	WDR1	0.603886	20.7016	0.0192564	0.817831
P18031	PTPN1	0.6044	16.2266	0.0208877	0.817831
P13797	PLS3	0.633872	19.1699	0.023149	0.817831
P04040	CAT	0.663365	16.1642	0.0396415	0.817831
O95155	UBE4B	0.681369	14.2431	0.0257369	0.817831
P25789	PSMA4	0.726899	17.3414	0.0372118	0.817831
P36871	PGM1	0.743678	17.6862	0.01816	0.817831
O15270	SPTLC2	0.850009	14.9481	0.0337119	0.817831
Q13642	FHL1	0.896942	14.8089	0.023143	0.817831
Q13217	DNAJC3	0.911106	16.6898	0.0322121	0.817831
Q9HCC0	MCCC2	0.912678	14.1569	0.0458002	0.817831
P05109	S100A8	0.917538	15.5046	0.0288047	0.817831
Q13347	EIF3I	0.979833	14.2973	0.044017	0.817831
Q9BTU6	PI4K2A	0.980352	15.4555	0.0122932	0.817831
O95819	MAP4K4	1.01013	12.2643	0.0343998	0.817831
O94919	ENDOD1	1.04266	15.609	0.0443826	0.817831
Q13976	PRKG1	1.0787	10.7165	0.0194818	0.817831
P10586	PTPRF	1.10348	13.269	0.0300476	0.817831
Q07954	LRP1	1.22223	12.2557	0.0179267	0.817831
P40937	RFC5	1.27455	12.0569	0.030368	0.817831
O43852	CALU	1.27557	18.1129	0.00253195	0.817831
Q15477	SKIC2	1.2756	11.4943	0.0202704	0.817831
Q6NUM9	RETSAT	1.29498	13.4701	0.0483105	0.817831
Q9NR19	ACSS2	1.31475	13.8017	0.0354788	0.817831
P35754	GLRX	1.33479	13.9609	0.0396696	0.817831
P78504	JAG1	1.35943	12.4657	0.027414	0.817831
O75147	OBSL1	1.38613	13.3761	0.0491272	0.817831
O15523	DDX3Y	1.39122	10.3981	0.0490871	0.817831
Q9Y281	CFL2	1.40557	14.8666	0.0294055	0.817831
Q92888	ARHGEF1	1.44395	14.7349	0.0395842	0.817831
P11802	CDK4	1.45425	12.9647	0.0497111	0.817831
O96011	PEX11B	1.46234	10.9876	0.0495942	0.817831
P48509	CD151	1.46964	15.9864	0.047125	0.817831
Q9UBU9	NXF1	1.47443	13.0681	0.0499492	0.817831
O75340	PDCD6	1.48122	14.6549	0.0036571	0.817831
O95486	SEC24A	1.51235	11.0223	0.0240683	0.817831
O75531	BANF1	1.5491	15.5553	0.0419109	0.817831
Q96K76	USP47	1.57548	10.7918	0.0228279	0.817831
P98196	ATP11A	1.6273	11.9241	0.015379	0.817831
Q96ED9	HOOK2	1.65412	13.2901	0.0419544	0.817831
Q96P48	ARAP1	1.65893	12.6831	0.0351371	0.817831
Q9Y5Q6	INSL5	1.67245	13.2029	0.0178662	0.817831
P21397	MAOA	1.67359	13.9007	0.0376401	0.817831
Q8IV56	PRR15	1.68266	10.7927	0.0372507	0.817831
Q00577	PURA	1.70945	14.1294	0.0346219	0.817831
Q9Y3R0	GRIP1	1.71035	9.58169	0.0240438	0.817831
Q9NUQ9	CYRIB	1.71904	15.8599	0.0151989	0.817831
O76071	CIAO1	1.73268	14.5298	0.0204717	0.817831
Q9H792	PEAK1	1.74168	14.9807	0.049487	0.817831
Q99836	MYD88	1.74279	11.8284	0.0249443	0.817831
Q04837	SSBP1	1.74382	13.9257	0.036592	0.817831
Q13418	ILK	1.75944	13.3765	0.0426959	0.817831
Q5T8P6	RBM26	1.76075	13.1189	0.00621862	0.817831
Q2T9J0	TYSND1	1.77888	9.50504	0.0400515	0.817831
Q6ZUS6	CCDC149	1.80141	12.6094	0.0321829	0.817831
Q5K651	SAMD9	1.83144	10.9501	0.0421822	0.817831
Q8IWB7	WDFY1	1.84138	13.0828	0.0143417	0.817831
Q9NVI1	FANCI	1.84771	12.2827	0.013455	0.817831
Q9P0M9	MRPL27	1.85662	13.1418	0.0132411	0.817831
P80108	GPLD1	1.87101	16.5295	0.0177867	0.817831
Q14011	CIRBP	1.94689	13.0195	0.0136433	0.817831
P23743	DGKA	2.16492	14.3102	0.0355244	0.817831
O43865	AHCYL1	2.2305	14.7086	0.0459756	0.817831
Q9H074	PAIP1	2.2601	13.4782	0.0235786	0.817831
Q9UKV8	AGO2	2.32038	11.1802	0.0229835	0.817831
Q8WUF5	PPP1R13L	2.36379	10.6912	0.0159864	0.817831
Q9H0Q0	CYRIA	2.38852	12.6663	0.00430891	0.817831
P62879	GNB2	2.40231	10.0107	0.0175176	0.817831
Q7RTS9	DYM	2.45613	10.8611	0.00350828	0.817831
Q8WUK0	PTPMT1	2.47056	11.6932	0.00420226	0.817831
P08581	MET	2.51527	9.35154	0.0436305	0.817831
P37840	SNCA	2.59472	11.8264	0.0102059	0.817831
Q8N1G4	LRRC47	2.65694	8.92664	0.012867	0.817831
Q92804	TAF15	3.10935	13.2531	0.03714	0.817831

## Sheet: Supplementary Tabel S5
ESM Table S5
Integrated RNAseq and Proteomics_
miR10b_vs_miRMC_DE genes/proteins- p < 0.05
Gene	RNAseq_log2FC miR-10b/miRC	Proteomics_log2FC miR-10b/miRC
ACSL4	-0.323145	-1.2715
AFAP1L2	-0.845522	-1.05768
ANXA7	-0.914468	-0.675632
ARAP1	0.342877	1.65893
BANF1	1.26312	1.5491
CALU	1.16525	1.27557
CAT	0.32796	0.663365
CD59	0.516007	0.588571
CDK4	0.639984	1.45425
CFL2	0.290843	1.40557
CIAO1	0.196606	1.73268
CIRBP	0.990748	1.94689
CMPK1	-1.47779	-1.17335
COL17A1	-0.572546	-1.14495
CRLF3	-1.83542	-1.79129
CROT	-0.476739	-1.93998
DDX21	-0.305191	-0.877936
DDX3Y	1.10816	1.39122
DNAJC3	0.524403	0.911106
EPS15L1	-0.326035	-0.705453
FBXO4	-0.464823	-0.548459
FHL1	1.03161	0.896942
GCLM	-1.1717	-1.16941
GLRX	0.595135	1.33479
HMOX2	-0.341179	-1.16754
HSPA4L	-0.751381	-1.10024
IKBKB	-0.392241	-1.39808
IRGQ	-0.893758	-1.40163
JAG1	0.800941	1.35943
KRT8	-0.564362	-0.474561
LBR	-1.42035	-2.39608
LYRM7	-0.491435	-1.30925
M6PR	-0.375452	-1.61759
MAP4K5	-0.971511	-2.04823
MAVS	-0.223563	-1.46781
MCCC2	0.212294	0.912678
MET	1.34541	2.51527
MRPL27	0.273982	1.85662
NDRG3	-0.221562	-3.41011
OBSL1	0.540191	1.38613
ORC6	-0.84164	-1.67539
PAIP1	0.174253	2.2601
PAPOLA	-0.398434	-2.71986
PDCD6	1.23481	1.48122
PDIA4	0.837102	0.549104
PGM1	0.706909	0.743678
PLS3	0.394813	0.633872
PSMA4	0.28399	0.726899
PTPMT1	1.81914	2.47056
PTPN1	0.391223	0.6044
RAB7A	0.710991	0.534274
RPS6KA1	-1.51884	-1.22407
RRP9	-0.404049	-2.72078
SAFB2	-0.55593	-1.50738
SERPINB5	0.608119	0.527889
SNCA	0.415502	2.59472
SPTLC2	0.342517	0.850009
TCOF1	-0.45036	-1.0532
TFRC	-0.531648	-0.577242
TOR1AIP2	-0.22461	-2.85195
TPD52	-0.304002	-0.839331
TPM4	-1.60324	-0.725582
USP43	-0.517707	-1.29276
UTP18	-0.230239	-1.46332
WDR1	0.487017	0.603886
